# Supplementary material for: Sweet and Sour Ehrlichia: Glycoproteomics and Phosphoproteomics Reveal New Players in Ehrlichia ruminantium Physiology and Pathogenesis
Source: Front Microbiol. 2019 Mar 15;10:450. doi: 10.3389/fmicb.2019.00450 (PMC6429767; doi:10.3389/fmicb.2019.00450)
Supplement: Supplementary file 1 [file Table_1.XLSX]

## Sheet: Phosphopeptides
Dataset S1 - List of ERGvir and ERGatt phosphopeptides identified by LC-MS/MS (data compiled using MaxQuant and Perseus software).
	ERGatt1_phospho	ERGatt2_phospho	ERGatt3_phospho	ERGvir2_phospho	ERGvir3_phospho	C: Amino acid	C: Charge	C: Multiplicity	C: GOBP name	C: GOMF name	C: GOCC name	C: KEGG name	C: Pfam	C: Keywords	C: Interpro name	C: PRINTS name	C: Prosite name	C: Protein name	C: SMART name	C: Taxonomy	C: Motifs	C: ANOVA Significant	N: Localization prob	N: PEP	N: Score	N: Delta score	N: Score for localization	N: Mass error [ppm]	N: Intensity	N: Position	N: -Log ANOVA p value	N: ANOVA q-value	T: Proteins	T: Positions within proteins	T: Leading proteins	T: Protein	T: Sequence window	T: Unique identifier	T: Gene name	T: UniProt names
	20.4171	20.5653	20.4302	20.8042	21.1995	S	2	___1					DUF3023	Completeproteome	DUF3023					Ehrlichia ruminantium (strain Gardel)	14-3-3 domain binding motif;b-Adrenergic Receptor kinase substrate motif;Calmodulin-dependent protein kinase II substrate motif;ERK1,2 kinase substrate motif;Growth associated histone HI kinase substrate motif;GSK-3, ERK1, ERK2, CDK5 substrate motif;MAPKAPK2 kinase substrate motif;PKA kinase substrate motif;PKC kinase substrate motif;WW domain binding motif		0.999905	0.000538527	121.42	113.29	104.09	0.74768	14381000	252	1.34907	0.10581	Q5FFM6	252	Q5FFM6	Q5FFM6	SNKQIDNTEISSRPESPRWLTKSYLKKKFAS	UID174	ERGA_CDS_05650	Q5FFM6_EHRRG
	18.9588	18.6946	18.0612	21.6035	22.5585	S	2	___1						Completeproteome						Ehrlichia ruminantium (strain Gardel)	14-3-3 domain binding motif;Calmodulin-dependent protein kinase II substrate motif;Casein kinase II substrate motif;ERK1,2 kinase substrate motif;GSK-3, ERK1, ERK2, CDK5 substrate motif;MDC1 BRCT domain binding motif;PAK2 kinase substrate motif;PKA kinase substrate motif;PKC epsilon kinase substrate motif;PKC kinase substrate motif;Plk1 PBD domain binding motif;WW domain binding motif	+	0.992883	3.07733e-59	239.8	220.56	188.1	0.77618	18076000	659	2.23901	0	Q5FHB8	659	Q5FHB8	Q5FHB8	ETQVDLIIQQQQRRSSPSIVEITDEEAERII	UID204	ERGA_CDS_02510	Q5FHB8_EHRRG
	19.1741	20.2877	19.2369	20.1587	20.7941	S	2	___3	alcohol metabolic process;biosynthetic process;carbohydrate metabolic process;carboxylic acid metabolic process;cellular aldehyde metabolic process;cellular biosynthetic process;cellular carbohydrate metabolic process;cellular ketone metabolic process;cellular lipid metabolic process;cellular metabolic process;cellular process;glyceraldehyde-3-phosphate metabolic process;isopentenyl diphosphate b…	2-C-methyl-D-erythritol 4-phosphate cytidylyltransferase activity;catalytic activity;cytidylyltransferase activity;nucleotidyltransferase activity;transferase activity;transferase activity, transferring phosphorus-containing groups		Terpenoid backbone biosynthesis	IspD	Completeproteome;Isoprenebiosynthesis;Nucleotidyltransferase;Transferase	IspD;Nucleotide-diphossugar_trans			2-C-methyl-D-erythritol 4-phosphate cytidylyltransferase		Ehrlichia ruminantium (strain Gardel)	AMP-activated protein kinase substrate motif;Calmodulin-dependent protein kinase II substrate motif;Chk1 kinase substrate motif;PKA kinase substrate motif;PKC kinase substrate motif		0.996207	0.0355451	43.897	23.513	43.897	0.47956	5712000	72	0.744299	0.177333	Q5FF91;A0A0H3M530;A0A161MM84	72;72;72	Q5FF91	Q5FF91	QEHEYLYNSCIKKIHSSKLLPFSYGGTRRQD	UID907	ispD	Q5FF91_EHRRG
	NaN	22.4881	21.4205	23.8256	22.8627	S	2	___1						Completeproteome						Ehrlichia ruminantium (strain Gardel)	ATM kinase substrate motif;Casein kinase II substrate motif;DNA dependent Protein kinase substrate motif;PKA kinase substrate motif;PKC kinase substrate motif		1	0.00116064	129	49.512	107.34	-0.52265	35994000	42	0.714698	0.139628	Q5FH18;A0A170R7Q5;A0A0H3M630	42;44;46	Q5FH18	Q5FH18	LAIKEQKKCDKILKNSQERINYNNDYTNYYK	UID199	ERGA_CDS_03940	Q5FH18_EHRRG
	19.5164	NaN	19.3778	19.8372	19.3485	S	2	___2						Completeproteome						Ehrlichia ruminantium (strain Gardel)	ATM kinase substrate motif;DNA dependent Protein kinase substrate motif		1	0.0324593	57.55	33.718	57.55	0.99553	3251300	142	0.204744	0.621928	A0A161M585;Q5FHP2;A0A0H3LZ65;A0A170QQ06;A0A170SSI8	142;159;159;141;141	A0A161M585	A0A161M585	LGITSKKKLEVPLDTSQNVKILHGSQYTELN	UID438	ERGA_CDS_03680	Q5FHP2_EHRRG
	18.2723	20.5329	19.7309	19.3981	19.5259	S	3	___1						Completeproteome						Ehrlichia ruminantium (strain Gardel)	b-Adrenergic Receptor kinase substrate motif;Casein kinase II substrate motif;ERK1,2 kinase substrate motif;GSK-3, ERK1, ERK2, CDK5 substrate motif;PKA kinase substrate motif;Pyruvate dehydrogenase kinase substrate motif;WW domain binding motif		1	0.0356326	40.577	10.139	40.577	-1.1466	4149600	200	0.0190562	0.917978	Q5FFF7;A0A170R4H7;A0A0H3LYT3	200;200;200	Q5FFF7	Q5FFF7	VLRLSDSTIRHKNPDSPLDQKRNAKWLSILY	UID2	ERGA_CDS_02070	Q5FFF7_EHRRG
	20.7826	21.6675	20.4937	22.7629	24.0303	S	2	___1						Completeproteome						Ehrlichia ruminantium (strain Gardel)	Casein kinase I substrate motif;Casein kinase II substrate motif;G protein-coupled receptor kinase 1 substrate motif;GSK3 kinase substrate motif;PKA kinase substrate motif;PKC kinase substrate motif	+	1	2.04131e-47	214.42	208.6	119.94	2.1628	46078000	293	1.45882	0	A0A170ST93;Q5FH28	293;308	A0A170ST93	A0A170ST93	LIDDALVEGVEQDRISIRSSSAASLD_____	UID151	ERGA_CDS_03840	Q5FH28_EHRRG
	17.7412	18.4576	17.4402	18.6417	19.5189	S	2	___1						Completeproteome						Ehrlichia ruminantium (strain Gardel)	Casein kinase I substrate motif;Casein kinase II substrate motif;G protein-coupled receptor kinase 1 substrate motif;MDC1 BRCT domain binding motif;PKA kinase substrate motif;Plk1 PBD domain binding motif		0.976547	4.05615e-05	139.31	107.35	139.31	0.20318	2229300	167	1.003	0.054	Q5FFX2;A0A170T6M6;A0A161MPF3;A0A161LVU0	167;167;167;167	Q5FFX2	Q5FFX2	TTQASTLFINFKDNSSIFTPKNTRENSIHYT	UID86	ERGA_CDS_06390	Q5FFX2_EHRRG
	18.1766	NaN	15.9884	19.4161	23.0158	S	4	___1						Completeproteome						Ehrlichia ruminantium (strain Gardel)	Casein kinase I substrate motif;Casein kinase II substrate motif;G protein-coupled receptor kinase 1 substrate motif;PKA kinase substrate motif;PKC kinase substrate motif		0.87871	2.43011e-10	115.85	96.802	115.85	0.12797	10670000	70	0.724186	0.0926061	Q5FG74	70	Q5FG74	Q5FG74	AKQNKSLVNNKQEEKSEKEPDRLSEDGAQPL	UID182	ERGA_CDS_07450	Q5FG74_EHRRG
	18.9535	20.2154	19.1932	21.1242	NaN	S	2	___1						Completeproteome						Ehrlichia ruminantium (strain Gardel)	Casein kinase I substrate motif;Casein kinase II substrate motif;PKA kinase substrate motif;PKC kinase substrate motif		0.974762	1.83107e-13	160.03	133.62	160.03	-2.2455	6860200	139	0	1	Q5FG99	139	Q5FG99	Q5FG99	NKGEIPDFVPGEDRGSGDSFTVLSPCSVEGC	UID184	ERGA_CDS_07690	Q5FG99_EHRRG
	19.5921	19.9176	19.5249	20.2196	19.7882	S	2	___2						Completeproteome						Ehrlichia ruminantium (strain Gardel)	Casein kinase I substrate motif;G protein-coupled receptor kinase 1 substrate motif;GSK3 kinase substrate motif		1	0.0272376	64.64	25.766	64.64	0.080223	4661500	133	0.615191	0.356952	Q5FG47	133	Q5FG47	Q5FG47	IKMIENMKFSIEEFVSKYPSLDKMRICLYFS	UID603	ERGA_CDS_07380	Q5FG47_EHRRG
	21.7463	22.5113	22.7622	25.5152	26.3974	S	3	___1						Completeproteome						Ehrlichia ruminantium (strain Gardel)	Casein kinase I substrate motif;G protein-coupled receptor kinase 1 substrate motif;PKA kinase substrate motif;PKC kinase substrate motif	+	1	2.97703e-09	116.39	93.858	116.39	0.98325	178500000	78	2.2304	0	Q5FG74	78	Q5FG74	Q5FG74	NNKQEEKSEKEPDRLSEDGAQPLGCQCSNPD	UID180	ERGA_CDS_07450	Q5FG74_EHRRG
	16.3753	15.4203	15.7316	16.1767	17.0909	S	2	___1													Casein kinase II substrate motif		0.999997	0.016524	83.647	37.19	83.647	1.4273	396940	283	0.677466	0.202868	A0A161LZS0	283	A0A161LZS0	A0A161LZS0	DFSVNAQRPQEEISRSICEFRQSFEKFKTGQ	UID101
	22.8126	21.9332	21.4219	17.1731	17.7578	S	2	___1						Completeproteome						Ehrlichia ruminantium (strain Gardel)	Casein kinase II substrate motif	+	0.996548	2.03766e-41	210.67	202.94	79.514	-0.39246	15077000	339	2.40299	0	Q5FFV9;A0A170T7A7	339;339	Q5FFV9	Q5FFV9	KLSQDNVSSLHRSELSLESFYVPGENIGL__	UID161	ERGA_CDS_06520	Q5FFV9_EHRRG
	19.7547	21.1576	18.802	23.0671	23.7422	S	3	___1						Completeproteome						Ehrlichia ruminantium (strain Gardel)	Casein kinase II substrate motif	+	0.999964	0.00267846	89.353	72.414	89.353	0.67663	28208000	77	1.49807	0	Q5FGX8	77	Q5FGX8	Q5FGX8	VRNKADKIHQQQHCCSNPELSERFQESMVSL	UID196	ERGA_CDS_04760	Q5FGX8_EHRRG
	19.9268	19.3152	19.6677	19.9445	20.0185	S	3	___2													Casein kinase II substrate motif		1	0.0295797	51.265	24.296	42.314	-1.0991	4553000	16	0.635704	0.356881	A0A0H3M0C5	16	A0A0H3M0C5	A0A0H3M0C5	MPKKFAMRLIMFLCRSKLSILIIDKKLFCVY	UID461
	18.1358	19.5789	18.4488	20.1964	21.1692	S	2	___3					Terminase_6	Completeproteome	Arc_phage_psiM2_terminase_lsu;Terminase_lsu					Ehrlichia ruminantium (strain Gardel)	Casein kinase II substrate motif	+	0.88672	0.0299227	61.78	17.344	61.161	-1.7581	4988500	81	1.21084	0.0117647	Q5FH16;A0A161LYK2;A0A0H3LZS3	81;81;81	Q5FH16	Q5FH16	SWIFGLNPQAKIIVASYSQILSEKLSLDNRY	UID882	ERGA_CDS_03960	Q5FH16_EHRRG
	22.0549	24.3439	NaN	24.672	25.1628	S	2	___3		adenyl nucleotide binding;adenyl ribonucleotide binding;ATP binding;ATPase activity;ATPase activity, coupled;ATP-dependent DNA helicase activity;ATP-dependent helicase activity;binding;catalytic activity;DNA binding;DNA helicase activity;DNA-dependent ATPase activity;helicase activity;hydrolase activity;hydrolase activity, acting on acid anhydrides;hydrolase activity, acting on acid anhydrides, i…			UvrD_C;UvrD-helicase	ATP-binding;Completeproteome;Helicase;Hydrolase;Nucleotide-binding	DNA_helicase_UvrD/REP;DNA_helicase_UvrD-like_C;P-loop_NTPase;UvrD-like_ATP-bd		UVRD_HELICASE_ATP_BIND;UVRD_HELICASE_CTER	DNA helicase		Ehrlichia ruminantium (strain Gardel)	Casein kinase II substrate motif		0.981819	0.0320725	43.501	16.969	43.501	1.1359	90342000	832	0.553033	0.206769	Q5FFW4;A0A170RBZ9;A0A0H3M1K5	832;832;832	Q5FFW4	Q5FFW4	PPIQSKSWYNIIYSISGTYKKKYIDLQPLTK	UID904	recB	Q5FFW4_EHRRG
	22.0792	21.6426	22.2309	21.5333	22.3661	S	2	___3													Casein kinase II substrate motif		0.999945	0.0253031	49.28	40.523	47.039	0.9252	21590000	90	0.0295653	0.936605	A0A170T3R3;A0A170QUW6	90;90	A0A170T3R3	A0A170T3R3	PNIIKGLVGNTFFTMSGSIIVAHRNDMSELE	UID985
	22.0549	24.3439	NaN	24.672	25.1628	S	2	___3		adenyl nucleotide binding;adenyl ribonucleotide binding;ATP binding;ATPase activity;ATPase activity, coupled;ATP-dependent DNA helicase activity;ATP-dependent helicase activity;binding;catalytic activity;DNA binding;DNA helicase activity;DNA-dependent ATPase activity;helicase activity;hydrolase activity;hydrolase activity, acting on acid anhydrides;hydrolase activity, acting on acid anhydrides, i…			UvrD_C;UvrD-helicase	ATP-binding;Completeproteome;Helicase;Hydrolase;Nucleotide-binding	DNA_helicase_UvrD/REP;DNA_helicase_UvrD-like_C;P-loop_NTPase;UvrD-like_ATP-bd		UVRD_HELICASE_ATP_BIND;UVRD_HELICASE_CTER	DNA helicase		Ehrlichia ruminantium (strain Gardel)	Casein kinase II substrate motif;G protein-coupled receptor kinase 1 substrate motif		0.990605	0.0320725	43.501	16.969	43.501	1.1359	90342000	830	0.553033	0.210824	Q5FFW4;A0A170RBZ9;A0A0H3M1K5	830;830;830	Q5FFW4	Q5FFW4	GTPPIQSKSWYNIIYSISGTYKKKYIDLQPL	UID903	recB	Q5FFW4_EHRRG
	16.229	17.772	17.4979	19.7331	18.9928	S	2	___1		acid-thiol ligase activity;adenyl nucleotide binding;adenyl ribonucleotide binding;ATP binding;ATP citrate synthase activity;binding;catalytic activity;CoA-ligase activity;cofactor binding;ligase activity;ligase activity, forming carbon-sulfur bonds;nucleotide binding;purine nucleotide binding;purine ribonucleoside triphosphate binding;purine ribonucleotide binding;ribonucleotide binding;succinat…		C5-Branched dibasic acid metabolism;Carbon fixation pathways in prokaryotes;Citrate cycle (TCA cycle);Propanoate metabolism	CoA_binding;Ligase_CoA	ATP-binding;Completeproteome;Ligase;Nucleotide-binding	Cit_synth/succinyl-CoA_lig_AS;CoA_lig_alpha;CoA_ligase;CoA-bd;NAD(P)-bd_dom;Succinyl-CoA_synth-like	SCOASYNTHASE	SUCCINYL_COA_LIG_1;SUCCINYL_COA_LIG_2	Succinyl-CoA ligase [ADP-forming] subunit alpha	CoA_binding	Ehrlichia ruminantium (strain Gardel)	Casein kinase II substrate motif;MDC1 BRCT domain binding motif;Plk1 PBD domain binding motif	+	0.799594	3.81626e-17	165.16	120.85	165.16	0.28786	2661800	254	1.32837	0.0133333	Q5FH55;A0A170TWG9;A0A170R3J2;A0A0H3LZ67	254;254;254;254	Q5FH55	Q5FH55	TAPPGRRMGHAGAISSGSSGSAESKIQIMKS	UID13	sucD	Q5FH55_EHRRG
	19.5921	19.9176	19.5249	20.2196	19.7882	S	2	___2						Completeproteome						Ehrlichia ruminantium (strain Gardel)	Casein kinase II substrate motif;PKA kinase substrate motif;PKC kinase substrate motif		1	0.0272376	64.64	25.766	64.64	0.080223	4661500	127	0.615191	0.36271	Q5FG47	127	Q5FG47	Q5FG47	TICNDYIKMIENMKFSIEEFVSKYPSLDKMR	UID602	ERGA_CDS_07380	Q5FG47_EHRRG
	17.7519	18.9134	17.9776	19.0856	19.408	S	2	___1		catalytic activity;ligase activity		Carbon fixation pathways in prokaryotes;Glyoxylate and dicarboxylate metabolism;Propanoate metabolism;Valine, leucine and isoleucine degradation	Carboxyl_trans	Completeproteome	Carboxyl_trans;ClpP/crotonase-like_dom;COA_CT_C;COA_CT_N		COA_CT_CTER;COA_CT_NTER			Ehrlichia ruminantium (strain Gardel)	DNA dependent Protein kinase substrate motif		1	0.0338763	61.344	23.663	61.344	-3.1375	2284100	248	0.92889	0.116947	Q5FGU9;A0A161MMS0;A0A0H3M8D1	248;248;248	Q5FGU9	Q5FGU9	IEALLQIRKFMQFIPSNNIMKPLKLDTNLDT	UID71	pccB	Q5FGU9_EHRRG
	18.2097	18.1925	17.9438	18.9722	19.3799	S	2	___3													DNA dependent Protein kinase substrate motif	+	1	0.0104912	75.509	29.848	75.509	2.5587	2098000	23	1.9571	0	A0A161MNV8;A0A170SM28	23;23	A0A161MNV8	A0A161MNV8	VRDKFLLYKKLILIPSAIVLSTVIRNKHDKF	UID971
	22.1028	23.3484	22.7357	23.5762	22.9712	S	2	___3			cell part;integral to membrane;intrinsic to membrane;membrane part		Band_7	Completeproteome	Band_7;HflK;Stomatin_fam				PHB	Ehrlichia ruminantium (strain Gardel)	DNA dependent Protein kinase substrate motif;ERK1,2 kinase substrate motif;GSK-3, ERK1, ERK2, CDK5 substrate motif;WW domain binding motif		1	0.0224448	68.847	29.267	68.847	-0.74793	43708000	106	0.433343	0.345969	Q5FGF3;A0A170RFG5;A0A170R005;A0A0H3M217;A0A170S772;A0A170TI20	106;106;106;106;68;76	Q5FGF3	Q5FGF3	KYYNTVGPGLRYHLPSPIGEVTKLKVKTVNR	UID905	hflK	Q5FGF3_EHRRG
	NaN	20.2936	18.952	20.6362	20.4471	S	3	___1					Ank_2	Completeproteome	Ankyrin_rpt;Ankyrin_rpt-contain_dom		ANK_REP_REGION;ANK_REPEAT		ANK	Ehrlichia ruminantium (strain Gardel)	ERK1,2 kinase substrate motif;ERK1,2 kinase substrate motif;GSK-3, ERK1, ERK2, CDK5 substrate motif;GSK-3, ERK1, ERK2, CDK5 substrate motif;WW domain binding motif;WW domain binding motif		0.998273	0.00112841	70.99	59.904	70.99	0.19452	5047200	304	0.511738	0.261714	A0A0H3M623;Q5FH29;A0A170QQ98;A0A170RUB6	338;304;241;129	A0A0H3M623;Q5FH29	Q5FH29	DEGTPPPLPSRRPPVSPGAGHLYEDPDGFDV	UID59	ERGA_CDS_03830	Q5FH29_EHRRG
	19.2871	20.0811	18.5971	18.3892	18.2904	S	2	___1		catalytic activity;oxidoreductase activity			NAD_binding_1;Pyr_redox_2	Completeproteome	NAD(P)-bd_dom;OxRdtase_FAD/NAD-bd;Pyr_nucl-diS_OxRdtase_FAD/NAD;Riboflavin_synthase-like_b-brl					Ehrlichia ruminantium (strain Gardel)	ERK1,2 kinase substrate motif;GSK-3, ERK1, ERK2, CDK5 substrate motif;WW domain binding motif		0.912195	0.0280669	60.364	25.246	60.364	-0.43471	2809400	516	0.757377	0.151727	A0A170QNK2;A0A170SQ32;Q5FHJ8;A0A170RSV7;A0A161M558;A0A0H3LZL4	516;522;989;1057;1057;1057	A0A170QNK2	A0A170QNK2	RHFFKQDIKVIASINSPMQCMMKEICAQCLQ	UID22	ERGA_CDS_03180	Q5FHJ8_EHRRG
	18.0785	18.8325	18.9614	20.1891	20.7703	S	3	___1													G protein-coupled receptor kinase 1 substrate motif	+	0.999977	0.0128346	67.846	47.797	67.846	0.21645	4666200	62	1.6774	0	A0A170RA29	62	A0A170RA29	A0A170RA29	THGPDVGLPDRQIGNSEVGHISLGSGRIVLQ	UID138
	22.0792	21.6426	22.2309	21.5333	22.3661	S	2	___3													G protein-coupled receptor kinase 1 substrate motif		0.999966	0.0253031	49.28	40.523	47.039	0.9252	21590000	92	0.0295653	0.925839	A0A170T3R3;A0A170QUW6	92;92	A0A170T3R3	A0A170T3R3	IIKGLVGNTFFTMSGSIIVAHRNDMSELERS	UID986
	18.1358	19.5789	18.4488	20.1964	21.1692	S	2	___3					Terminase_6	Completeproteome	Arc_phage_psiM2_terminase_lsu;Terminase_lsu					Ehrlichia ruminantium (strain Gardel)	G protein-coupled receptor kinase 1 substrate motif;GSK3 kinase substrate motif;MAPKAPK2 kinase substrate motif;PKA kinase substrate motif;PKC kinase substrate motif	+	0.88672	0.0299227	61.78	17.344	61.161	-1.7581	4988500	87	1.21084	0.0111111	Q5FH16;A0A161LYK2;A0A0H3LZS3	87;87;87	Q5FH16	Q5FH16	NPQAKIIVASYSQILSEKLSLDNRYILQSEW	UID883	ERGA_CDS_03960	Q5FH16_EHRRG
	NaN	18.8591	20.0683	22.6314	21.9668	S	2	___1					PmbA_TldD	Completeproteome	TldD;TldD/PmbA					Ehrlichia ruminantium (strain Gardel)	G protein-coupled receptor kinase 1 substrate motif;MDC1 BRCT domain binding motif;Plk1 PBD domain binding motif	+	0.985568	0.0231358	63.073	20.475	63.073	0.42849	51749000	339	1.26431	0.0142857	A0A170TU69;A0A170SEB4;Q5FF94;A0A161LWF6;A0A0H3LZ26	339;339;339;339;339	A0A170TU69	A0A170TU69	GYMQDKMNAHLMGTSSTGNARRQSYQDIVMP	UID148	tldD	Q5FF94_EHRRG
	NaN	16.857	16.2511	21.0842	20.6959	S	2	___3						Completeproteome						Ehrlichia ruminantium (strain Gardel)	G protein-coupled receptor kinase 1 substrate motif;PKA kinase substrate motif	+	0.863167	0.000133422	123.51	90.425	123.51	0.241	4218800	342	2.16652	0	Q5FHA5	342	Q5FHA5	Q5FHA5	DKSKSLPEDTSKLDTSKLPAITGDKAKLSTE	UID1056	ERGA_CDS_04860	Q5FHA5_EHRRG
	18.8691	18.8405	18.5054	20.0718	19.8831	S	2	___1													PKA kinase substrate motif	+	0.946661	0.0213974	67.749	35.991	67.749	1.5036	3510900	547	2.3005	0	A0A161M6J6;A0A170TSY2	547;671	A0A161M6J6	A0A161M6J6	CITLVNGLLRQKFNVSCQMLTRCQHTPDFYR	UID109
	20.8141	22.5378	NaN	23.1948	22.1582	S	2	___1		carboxypeptidase activity;catalytic activity;exopeptidase activity;hydrolase activity;metallocarboxypeptidase activity;metalloexopeptidase activity;metallopeptidase activity;peptidase activity;peptidase activity, acting on L-amino acid peptides			Peptidase_M32	Completeproteome	Peptidase_M32	CRBOXYPTASET				Ehrlichia ruminantium (strain Gardel)	PKA kinase substrate motif;PKC kinase substrate motif		1	0.0326019	50.127	26.45	41.429	-1.3935	35709000	110	0.371981	0.362754	A0A170T3C5;A0A170RAW2;A0A161LYV5;Q5FFQ5;A0A0H3M069	110;110;110;123;123	A0A170T3C5	A0A170T3C5	IELFKAQEKCKNCWLSLRQGDVSIHDVIGLL	UID33	ERGA_CDS_05790	Q5FFQ5_EHRRG
	19.9268	19.3152	19.6677	19.9445	20.0185	S	3	___2													PKA kinase substrate motif;PKC kinase substrate motif		1	0.0295797	51.265	24.296	42.314	-1.0991	4553000	19	0.635704	0.350933	A0A0H3M0C5	19	A0A0H3M0C5	A0A0H3M0C5	KFAMRLIMFLCRSKLSILIIDKKLFCVYVYC	UID462
	18.6826	18.2599	18.5035	18.9392	18.9078	S	3	___2	lipid metabolic process;metabolic process;primary metabolic process	catalytic activity;hydrolase activity;hydrolase activity, acting on ester bonds;phosphatase activity;phosphatidylglycerophosphatase activity;phosphoric ester hydrolase activity			PgpA	Completeproteome	YutG/PgpA					Ehrlichia ruminantium (strain Gardel)	Unknown		1	0.0254373	56.956	35.142	51.726	-2.7869	2100700	4	1.1626	0.19125	Q5FFJ3;A0A170R4L8;A0A0H3LZA9	4;4;4	Q5FFJ3	Q5FFJ3	____________MLTSWCQILVKLIGKILPV	UID444	pgpA	Q5FFJ3_EHRRG
	16.2747	17.8244	NaN	17.3399	19.1938	S	3	___2													Unknown		0.770976	0.0250429	41.53	32.323	41.53	-2.1352	1129700	318	0.37699	0.359579	A0A0H3M012	318	A0A0H3M012	A0A0H3M012	FNNTGSAQSIVYPVTSGMMKMNQNGNGVPQF	UID458
	19.59	22.4003	21.1361	21.951	21.9992	S	2	___3		binding;nucleic acid binding;RNA binding;translation factor activity, nucleic acid binding;translation release factor activity;translation release factor activity, codon specific;translation termination factor activity	cell part;cytoplasm;intracellular part		PCRF;RF-1	Completeproteome;Cytoplasm;Proteinbiosynthesis	dsRNA-bd_dom;PCRF;Pep_chain_release_fac_I_II;PrfB		RF_PROK_I	Peptide chain release factor 2	PCRF	Ehrlichia ruminantium (strain Gardel)	Unknown		0.999994	0.021665	59.864	20.905	59.864	1.1338	16876000	62	0.357142	0.337706	Q5FHN9;A0A161MMN1;A0A0H3M865	62;62;62	Q5FHN9	Q5FHN9	TQVVYKLDGEETGVKSAIIKVIGYNAYGWSK	UID923	prfB	Q5FHN9_EHRRG
	22.0425	20.6961	22.8672	19.6107	20.7067	S	3	___3													Unknown		0.98061	0.0274805	56.428	29.954	56.428	-0.38345	16475000	214	0.801581	0.126971	A0A161MMH2	214	A0A161MMH2	A0A161MMH2	EQSCHTMLYLKYVCRSLYNNIVLLTKFCDDK	UID970
	18.2097	18.1925	17.9438	18.9722	19.3799	S	2	___3													Unknown	+	1	0.0104912	75.509	29.848	75.509	2.5587	2098000	28	1.9571	0	A0A161MNV8;A0A170SM28	28;28	A0A161MNV8	A0A161MNV8	LLYKKLILIPSAIVLSTVIRNKHDKFYVASS	UID972
	22.8978	18.323	20.3693	19.926	19.5217	T	2	___2		catalytic activity;ligase activity		Carbon fixation pathways in prokaryotes;Glyoxylate and dicarboxylate metabolism;Propanoate metabolism;Valine, leucine and isoleucine degradation	Carboxyl_trans	Completeproteome	Carboxyl_trans;ClpP/crotonase-like_dom;COA_CT_C;COA_CT_N		COA_CT_CTER;COA_CT_NTER			Ehrlichia ruminantium (strain Gardel)	AMP-activated protein kinase substrate motif;Calmodulin-dependent protein kinase II substrate motif;Chk1 kinase substrate motif;PKA kinase substrate motif;PKC kinase substrate motif		0.999995	0.0191713	71.877	34.533	62.546	4.1967	29412000	203	0.173732	0.537684	Q5FGU9;A0A161MMS0;A0A0H3M8D1;A0A170QS12;A0A161M1M5;Q5FGU7;A0A0H3LZC5	203;203;203;203;203;12;12	Q5FGU9	Q5FGU9	TSYMFVTGPDVIKKVTYEQVSKEELGGATVH	UID685	pccB	Q5FGU7_EHRRG;Q5FGU9_EHRRG
	19.4344	20.3518	19.2993	20.1935	19.8817	T	2	___2													AMP-activated protein kinase substrate motif;Calmodulin-dependent protein kinase II substrate motif;Chk1 kinase substrate motif;PKA kinase substrate motif;PKC kinase substrate motif		1	0.025035	78.401	50.292	69.345	-0.34331	5081500	13	0.305189	0.437465	A0A161LUG6	13	A0A161LUG6	A0A161LUG6	___MLDNIYNLHKEATDKILSTSSLEELENI	UID698
	19.5164	NaN	19.3778	19.8372	19.3485	T	2	___2						Completeproteome						Ehrlichia ruminantium (strain Gardel)	b-Adrenergic Receptor kinase substrate motif		1	0.0324593	57.55	33.718	57.55	0.99553	3251300	141	0.204744	0.614524	A0A161M585;Q5FHP2;A0A0H3LZ65;A0A170QQ06;A0A170SSI8	141;158;158;140;140	A0A161M585	A0A161M585	TLGITSKKKLEVPLDTSQNVKILHGSQYTEL	UID638	ERGA_CDS_03680	Q5FHP2_EHRRG
	NaN	16.857	16.2511	21.0842	20.6959	T	2	___3						Completeproteome						Ehrlichia ruminantium (strain Gardel)	b-Adrenergic Receptor kinase substrate motif;G protein-coupled receptor kinase 1 substrate motif;MAPKAPK2 kinase substrate motif;PKA kinase substrate motif;PKC kinase substrate motif	+	0.863167	0.000133422	123.51	90.425	123.51	0.241	4218800	341	2.16652	0	Q5FHA5	341	Q5FHA5	Q5FHA5	EDKSKSLPEDTSKLDTSKLPAITGDKAKLST	UID1192	ERGA_CDS_04860	Q5FHA5_EHRRG
	21.2131	NaN	20.4561	20.9278	19.9291	T	2	___2													b-Adrenergic Receptor kinase substrate motif;G protein-coupled receptor kinase 1 substrate motif;PKA kinase substrate motif;PKC kinase substrate motif		0.843642	0.0271779	66.056	41.78	66.056	1.7539	7951400	1045	0.234079	0.502811	A0A170S6U1;A0A170QZW0	1045;1075	A0A170S6U1	A0A170S6U1	KSLLPREQKLHYIYDTEKKTFCLNVTDNRKN	UID723
	18.2162	19.4075	18.5546	20.2218	19.2002	T	2	___2	barrier septum formation;cellular component assembly;cellular component assembly at cellular level;cellular component organization;cellular component organization at cellular level;cellular component organization or biogenesis;cellular component organization or biogenesis at cellular level;cellular process;cytokinetic process		cell part;cytoplasm;intracellular part		ZapA	Cellcycle;Celldivision;Completeproteome;Cytoplasm;Septation	Cell_div_ZapA-like			Cell division protein ZapA		Ehrlichia ruminantium (strain Gardel)	b-Adrenergic Receptor kinase substrate motif;PKA kinase substrate motif		1	0.0307652	77.677	9.2139	77.677	-2.265	3210100	28	0.70642	0.186809	Q5FFX3;A0A161M476;A0A0H3M8T2	28;28;28	Q5FFX3	Q5FFX3	IRSNTYRIACNKTEETHLLKLAEQFNSLVNS	UID688	ERGA_CDS_06380	Q5FFX3_EHRRG
	19.7432	22.7417	20.7293	26.2983	26.5925	T	2	___1													Calmodulin-dependent protein kinase II substrate motif;Chk1 kinase substrate motif;PKA kinase substrate motif;PKC kinase substrate motif	+	0.986853	0.0304034	60.345	20.765	60.196	1.6442	201880000	17	1.73848	0	A0A170RDU9	17	A0A170RDU9	A0A170RDU9	YFEKYKYIYLLYKFNTCLREKEYIEFSTKFV	UID305
	19.6377	20.6046	18.0828	21.5187	21.688	T	2	___2													Calmodulin-dependent protein kinase II substrate motif;Chk1 kinase substrate motif;PKA kinase substrate motif;PKC kinase substrate motif	+	1	0.0099901	72.531	50.204	51.979	0.12357	9070800	367	0.968667	0.0446154	A0A170RDP6;A0A0H3M1R1;A0A170TBW3;A0A161LW37	367;367;367;367	A0A170RDP6	A0A170RDP6	QKINKEIELLLCKTCTRANYEIVKQKVLKYI	UID665
	18.6884	19.8386	18.6484	20.1071	21.065	T	2	___3					DUF2497	Completeproteome	DUF2497					Ehrlichia ruminantium (strain Gardel)	Calmodulin-dependent protein kinase II substrate motif;G protein-coupled receptor kinase 1 substrate motif;PAK2 kinase substrate motif;Pim1 kinase substrate sequence;PKA kinase substrate motif;PKC kinase substrate motif;ZIP kinase substrate motif	+	0.998692	0.0298558	52.167	23.264	52.167	1.7845	5094100	126	1.047	0.042963	Q5FGD9;A0A170RF26;A0A170QZJ4;A0A0H3M1Z5	126;125;126;126	Q5FGD9	Q5FGD9	NQFISIEQSSQKRRLTTKHTISEGLSKIEGT	UID1185	ERGA_CDS_08140	Q5FGD9_EHRRG
	18.6884	19.8386	18.6484	20.1071	21.065	T	2	___3					DUF2497	Completeproteome	DUF2497					Ehrlichia ruminantium (strain Gardel)	Calmodulin-dependent protein kinase II substrate motif;PKC kinase substrate motif	+	0.9987	0.0298558	52.167	23.264	52.167	1.7845	5094100	127	1.047	0.0414286	Q5FGD9;A0A170RF26;A0A170QZJ4;A0A0H3M1Z5	127;126;127;127	Q5FGD9	Q5FGD9	QFISIEQSSQKRRLTTKHTISEGLSKIEGTA	UID1186	ERGA_CDS_08140	Q5FGD9_EHRRG
	21.5333	19.4918	20.9345	23.6726	21.9588	T	2	___2			cell outer membrane;cell part;external encapsulating structure part;integral to membrane;intrinsic to membrane;membrane;membrane part;outer membrane		Surface_Ag_2	Completeproteome	OMP/PagP_b-brl;Surface_Ag_msp4					Ehrlichia ruminantium;Ehrlichia ruminantium (strain Gardel)	Casein kinase I substrate motif	+	0.996673	0.0316667	58.433	7.3671	58.433	0.81175	135880000	80	0.914762	0.04	Q5FGL7;Q4L0C2;Q6VCX9;Q4W4W5;A0A170S9Q6;A0A0H3M297	80;80;80;80;80;80	Q5FGL7	Q5FGL7	NLIGVKKDITSLEVHTNNNKHIVSRRNPNPG	UID751	ERGA_CDS_09120;map1-3	Q4L0C2_EHRRU;Q4W4W5_EHRRU;Q5FGL7_EHRRG;Q6VCX9_EHRRU
	19.8024	20.5653	19.7023	20.866	19.9201	T	2	___2													Casein kinase II substrate motif		0.98914	0.00414939	95.523	80.833	95.523	2.1542	6222400	178	0.290961	0.432055	A0A170RQT5	178	A0A170RQT5	A0A170RQT5	IIDNVVSQKEYTNEATLSSLPRYYSSKTLTS	UID736
	19.7375	18.8714	19.3342	19.3925	19.6565	T	2	___2													Casein kinase II substrate motif;PKA kinase substrate motif;PKC kinase substrate motif		1	0.0129433	68.044	12.229	68.044	0.98502	3529300	397	0.238141	0.5788	A0A170SJE6;A0A170TZ73;A0A170RPJ8;A0A170R4B5	397;435;435;435	A0A170SJE6	A0A170SJE6	INYIIRLVKKDKKVMTTQELNLMLENM____	UID727
	20.8235	22.4899	21.4418	23.9175	22.9476	T	3	___2													Casein kinase II substrate motif;PKA kinase substrate motif;PKC kinase substrate motif	+	0.866948	0.0224618	43.164	25.93	43.164	-1.5101	36964000	603	1.07602	0.0417391	A0A170RVN3	603	A0A170RVN3	A0A170RVN3	NLSKILHQCMEISKITKSYNRIIPQNVLESL	UID740
	21.843	24.4848	23.5207	24.7188	24.5887	T	2	___1	carboxylic acid metabolic process;cellular ketone metabolic process;cellular metabolic process;cellular process;metabolic process;monocarboxylic acid metabolic process;organic acid metabolic process;oxoacid metabolic process;pyruvate metabolic process;small molecule metabolic process	adenyl nucleotide binding;adenyl ribonucleotide binding;ATP binding;binding;catalytic activity;cation binding;ion binding;kinase activity;metal ion binding;nucleotide binding;phosphotransferase activity, paired acceptors;purine nucleotide binding;purine ribonucleoside triphosphate binding;purine ribonucleotide binding;pyruvate, phosphate dikinase activity;ribonucleotide binding;transferase activi…		Carbon fixation in photosynthetic organisms;Pyruvate metabolism	PEP-utilizers;PEP-utilizers_C;PPDK_N	Completeproteome;Magnesium;Metal-binding	ATP_grasp_subdomain_1;ATP_grasp_subdomain_2;PEP_util_AS;PEP_util_C;PEP_util_CS;PEP-util_enz_mobile_dom;PPDK_PEP-bd;Pyruvate_phosphate_dikinase;Pyrv/PenolPyrv_Kinase-like_dom		PEP_ENZYMES_2;PEP_ENZYMES_PHOS_SITE			Ehrlichia ruminantium (strain Gardel)	G protein-coupled receptor kinase 1 substrate motif		0.997426	4.67729e-07	145.81	130.66	128.21	0.42905	106490000	452	0.579962	0.21504	Q5FG04;A0A161M5Z3;A0A170RCR5;A0A0H3LZU5;A0A170T9S3	452;452;452;452;30	Q5FG04	Q5FG04	GMNSAVGIITLRGGMTSHAAVVARGMGKPCI	UID284	ppdK	Q5FG04_EHRRG
	19.6377	20.6046	18.0828	21.5187	21.688	T	2	___2													G protein-coupled receptor kinase 1 substrate motif	+	1	0.0099901	72.531	50.204	51.979	0.12357	9070800	365	0.968667	0.0464	A0A170RDP6;A0A0H3M1R1;A0A170TBW3;A0A161LW37	365;365;365;365	A0A170RDP6	A0A170RDP6	HFQKINKEIELLLCKTCTRANYEIVKQKVLK	UID664
	18.2162	19.4075	18.5546	20.2218	19.2002	T	2	___2	barrier septum formation;cellular component assembly;cellular component assembly at cellular level;cellular component organization;cellular component organization at cellular level;cellular component organization or biogenesis;cellular component organization or biogenesis at cellular level;cellular process;cytokinetic process		cell part;cytoplasm;intracellular part		ZapA	Cellcycle;Celldivision;Completeproteome;Cytoplasm;Septation	Cell_div_ZapA-like			Cell division protein ZapA		Ehrlichia ruminantium (strain Gardel)	G protein-coupled receptor kinase 1 substrate motif		1	0.0307652	77.677	9.2139	77.677	-2.265	3210100	25	0.70642	0.19087	Q5FFX3;A0A161M476;A0A0H3M8T2	25;25;25	Q5FFX3	Q5FFX3	EIVIRSNTYRIACNKTEETHLLKLAEQFNSL	UID687	ERGA_CDS_06380	Q5FFX3_EHRRG
	NaN	19.7262	19.8024	19.0109	17.8717	T	3	___3	cellular macromolecule metabolic process;cellular metabolic process;cellular nitrogen compound metabolic process;cellular process;macromolecule metabolic process;metabolic process;ncRNA metabolic process;ncRNA processing;nitrogen compound metabolic process;nucleic acid metabolic process;nucleobase-containing compound metabolic process;primary metabolic process;RNA metabolic process;RNA processing…	catalytic activity;methyltransferase activity;transferase activity;transferase activity, transferring one-carbon groups	cell part;cytoplasm;intracellular part		Methyltrans_RNA	Completeproteome;Cytoplasm;Methyltransferase;rRNAprocessing;S-adenosyl-L-methionine;Transferase	Alpha/beta_knot_MTases;PUA-like_domain;rRNA_ssu_MeTrfase-E;tRNA_m1G_MTases_N			Ribosomal RNA small subunit methyltransferase E		Ehrlichia ruminantium (strain Gardel)	G protein-coupled receptor kinase 1 substrate motif		0.999346	0.030583	46.964	29.047	46.964	-3.1546	2663100	107	0.834486	0.113949	Q5FH89;A0A161LV45;A0A0H3M8H5	107;107;108	Q5FH89	Q5FH89	TILPNIIRQATEMGVTLLQPIYTKHIATSNI	UID1129	ERGA_CDS_05020	Q5FH89_EHRRG
	NaN	19.7262	19.8024	19.0109	17.8717	T	3	___3	cellular macromolecule metabolic process;cellular metabolic process;cellular nitrogen compound metabolic process;cellular process;macromolecule metabolic process;metabolic process;ncRNA metabolic process;ncRNA processing;nitrogen compound metabolic process;nucleic acid metabolic process;nucleobase-containing compound metabolic process;primary metabolic process;RNA metabolic process;RNA processing…	catalytic activity;methyltransferase activity;transferase activity;transferase activity, transferring one-carbon groups	cell part;cytoplasm;intracellular part		Methyltrans_RNA	Completeproteome;Cytoplasm;Methyltransferase;rRNAprocessing;S-adenosyl-L-methionine;Transferase	Alpha/beta_knot_MTases;PUA-like_domain;rRNA_ssu_MeTrfase-E;tRNA_m1G_MTases_N			Ribosomal RNA small subunit methyltransferase E		Ehrlichia ruminantium (strain Gardel)	G protein-coupled receptor kinase 1 substrate motif		0.999772	0.030583	46.964	29.047	46.964	-3.1546	2663100	114	0.834486	0.1111	Q5FH89;A0A161LV45;A0A0H3M8H5	114;114;115	Q5FH89	Q5FH89	RQATEMGVTLLQPIYTKHIATSNINLDKCRK	UID1130	ERGA_CDS_05020	Q5FH89_EHRRG
	22.0792	21.6426	22.2309	21.5333	22.3661	T	2	___3													G protein-coupled receptor kinase 1 substrate motif		0.998737	0.0253031	49.28	40.523	47.039	0.9252	21590000	88	0.0295653	0.915318	A0A170T3R3;A0A170QUW6	88;88	A0A170T3R3	A0A170T3R3	LWPNIIKGLVGNTFFTMSGSIIVAHRNDMSE	UID1147
	18.2097	18.1925	17.9438	18.9722	19.3799	T	2	___3													MDC1 BRCT domain binding motif;Plk1 PBD domain binding motif	+	1	0.0104912	75.509	29.848	75.509	2.5587	2098000	29	1.9571	0	A0A161MNV8;A0A170SM28	29;29	A0A161MNV8	A0A161MNV8	LYKKLILIPSAIVLSTVIRNKHDKFYVASSY	UID1142
	19.7375	18.8714	19.3342	19.3925	19.6565	T	2	___2													PKA kinase substrate motif		1	0.0129433	68.044	12.229	68.044	0.98502	3529300	398	0.238141	0.571654	A0A170SJE6;A0A170TZ73;A0A170RPJ8;A0A170R4B5	398;436;436;436	A0A170SJE6	A0A170SJE6	NYIIRLVKKDKKVMTTQELNLMLENM_____	UID728
	19.6662	19.0437	16.5075	18.557	19.1717	T	2	___2						Completeproteome						Ehrlichia ruminantium (strain Gardel)	PKA kinase substrate motif;PKA kinase substrate motif		0.999435	0.0342731	43.914	21.422	43.914	0.0046849	3300300	1118	0.129846	0.625512	A0A170S6U1;A0A170QZW0;A0A170TGZ9;Q5FGE2	1076;1106;151;1118	A0A170S6U1;A0A170TGZ9;Q5FGE2	Q5FGE2	KGCLKTVSLCTKSNGTVDKYHGYKLSYVPAH	UID724	ERGA_CDS_08310	Q5FGE2_EHRRG
	23.2052	25.3202	23.8662	26.5809	26.7277	T	2	___1	alcohol metabolic process;carbohydrate metabolic process;cellular carbohydrate metabolic process;cellular metabolic process;cellular process;glucose metabolic process;hexose metabolic process;metabolic process;monosaccharide metabolic process;primary metabolic process;small molecule metabolic process	binding;catalytic activity;coenzyme binding;cofactor binding;NAD binding;NADP binding;nucleotide binding;oxidoreductase activity;oxidoreductase activity, acting on the aldehyde or oxo group of donors;oxidoreductase activity, acting on the aldehyde or oxo group of donors, NAD or NADP as acceptor		Alzheimer's disease;Glycolysis / Gluconeogenesis	Gp_dh_C;Gp_dh_N	Completeproteome;Oxidoreductase	GlycerAld/Erythrose_P_DH;GlycerAld_3-P_DH_cat;GlycerAld_3-P_DH_NAD(P)-bd;Glyceraldehyde-3-P_DH_1;NAD(P)-bd_dom	G3PDHDRGNASE			Gp_dh_N	Ehrlichia ruminantium (strain Gardel)	PKA kinase substrate motif;PKC kinase substrate motif	+	1	0.000739832	112.85	88.007	102.95	-0.9679	313330000	276	1.28083	0.0125	Q5FGN6;A0A170SAE6;A0A161MNG8;A0A0H3M129	276;276;276;276	Q5FGN6	Q5FGN6	NIIKELSQNSQVINITDKKLVSIDFCHSIYS	UID232	gap	Q5FGN6_EHRRG
	20.7045	16.2937	17.0795	17.8355	NaN	T	2	___1													Unknown		1	0.0108817	78.77	56.533	56.721	-1.6125	3351100	2	0	1	A0A0H3M1Q1	2	A0A0H3M1Q1	A0A0H3M1Q1	______________MTNNIMDRIKHDIETND	UID236
	18.6826	18.2599	18.5035	18.9392	18.9078	T	3	___2	lipid metabolic process;metabolic process;primary metabolic process	catalytic activity;hydrolase activity;hydrolase activity, acting on ester bonds;phosphatase activity;phosphatidylglycerophosphatase activity;phosphoric ester hydrolase activity			PgpA	Completeproteome	YutG/PgpA					Ehrlichia ruminantium (strain Gardel)	Unknown		1	0.0254373	56.956	35.142	51.726	-2.7869	2100700	3	1.1626	0.187347	Q5FFJ3;A0A170R4L8;A0A0H3LZA9	3;3;3	Q5FFJ3	Q5FFJ3	_____________MLTSWCQILVKLIGKILP	UID640	pgpA	Q5FFJ3_EHRRG
	16.2747	17.8244	NaN	17.3399	19.1938	T	3	___2													Unknown		0.772188	0.0250429	41.53	32.323	41.53	-2.1352	1129700	317	0.37699	0.353379	A0A0H3M012	317	A0A0H3M012	A0A0H3M012	GFNNTGSAQSIVYPVTSGMMKMNQNGNGVPQ	UID647
	16.2574	18.0849	16.7504	17.85	18.117	T	3	___2													Unknown		0.992432	0.0343344	42.843	18.771	42.843	-1.8273	987160	1145	0.563572	0.227185	A0A161M5A2	1145	A0A161M5A2	A0A161M5A2	SGELLHDFAERVGSITHEMREYLKDAFLKKC	UID709
	19.0629	19.5771	18.7274	19.8867	20.2219	T	2	___2						Completeproteome						Ehrlichia ruminantium (strain Gardel)	Unknown	+	0.999811	0.0253343	43.184	21.833	43.184	3.6689	3956200	7	1.13936	0.0442667	Q5FFP5	7	Q5FFP5	Q5FFP5	_________MMINLCTALLYRLNSAIQMPKA	UID755	ERGA_CDS_05890	Q5FFP5_EHRRG
	22.1028	23.3484	22.7357	23.5762	22.9712	T	2	___3			cell part;integral to membrane;intrinsic to membrane;membrane part		Band_7	Completeproteome	Band_7;HflK;Stomatin_fam				PHB	Ehrlichia ruminantium (strain Gardel)	Unknown		1	0.0224448	68.847	29.267	68.847	-0.74793	43708000	112	0.433343	0.340727	Q5FGF3;A0A170RFG5;A0A170R005;A0A0H3M217;A0A170S772;A0A170TI20	112;112;112;112;74;82	Q5FGF3	Q5FGF3	GPGLRYHLPSPIGEVTKLKVKTVNREEIGSR	UID1095	hflK	Q5FGF3_EHRRG
	22.0425	20.6961	22.8672	19.6107	20.7067	T	3	___3													Unknown		0.99999	0.0274805	56.428	29.954	56.428	-0.38345	16475000	223	0.801581	0.123444	A0A161MMH2	223	A0A161MMH2	A0A161MMH2	LKYVCRSLYNNIVLLTKFCDDKDSLPLSVRS	UID1140
	19.4344	20.3518	19.2993	20.1935	19.8817	Y	2	___2													ALK kinase substrate motif;Cbl PTB domain binding motif		1	0.025035	78.401	50.292	69.345	-0.34331	5081500	6	0.305189	0.431389	A0A161LUG6	6	A0A161LUG6	A0A161LUG6	__________MLDNIYNLHKEATDKILSTSS	UID810
	20.8235	22.4899	21.4418	23.9175	22.9476	Y	3	___2													ALK kinase substrate motif;EGFR kinase substrate motif;TC-PTP phosphatase substrate motif	+	0.948561	0.0224618	43.164	25.93	43.164	-1.5101	36964000	584	1.07602	0.04	A0A170RVN3	584	A0A170RVN3	A0A170RVN3	INNAVRNVIFVADKDYVGDNLSKILHQCMEI	UID837
	22.8978	18.323	20.3693	19.926	19.5217	Y	2	___2		catalytic activity;ligase activity		Carbon fixation pathways in prokaryotes;Glyoxylate and dicarboxylate metabolism;Propanoate metabolism;Valine, leucine and isoleucine degradation	Carboxyl_trans	Completeproteome	Carboxyl_trans;ClpP/crotonase-like_dom;COA_CT_C;COA_CT_N		COA_CT_CTER;COA_CT_NTER			Ehrlichia ruminantium (strain Gardel)	ALK kinase substrate motif;Fes SH2 domain binding motif;JAK2 kinase substrate motif;SHP1 SH2 domain binding motif;Src kinase substrate motif		0.999288	0.0191713	71.877	34.533	62.546	4.1967	29412000	204	0.173732	0.530701	Q5FGU9;A0A161MMS0;A0A0H3M8D1;A0A170QS12;A0A161M1M5;Q5FGU7;A0A0H3LZC5	204;204;204;204;204;13;13	Q5FGU9	Q5FGU9	SYMFVTGPDVIKKVTYEQVSKEELGGATVHA	UID805	pccB	Q5FGU7_EHRRG;Q5FGU9_EHRRG
	22.1028	23.3484	22.7357	23.5762	22.9712	Y	2	___3			cell part;integral to membrane;intrinsic to membrane;membrane part		Band_7	Completeproteome	Band_7;HflK;Stomatin_fam				PHB	Ehrlichia ruminantium (strain Gardel)	Crk SH2 domain binding motif;RasGAP C-terminal SH2 domain binding motif		1	0.0224448	68.847	29.267	68.847	-0.74793	43708000	102	0.433343	0.335642	Q5FGF3;A0A170RFG5;A0A170R005;A0A0H3M217;A0A170S772;A0A170TI20	102;102;102;102;64;72	Q5FGF3	Q5FGF3	LIFGKYYNTVGPGLRYHLPSPIGEVTKLKVK	UID1214	hflK	Q5FGF3_EHRRG
	18.5753	20.5436	19.3814	20.2738	20.1642	Y	2	___1													Csk SH2 domain binding motif;JAK2 kinase substrate motif;Shb SH2 domain binding motif;Src kinase substrate motif		0.999563	0.009394	79.201	45.66	79.201	-2.6664	5044600	111	0.395555	0.351375	A0A170S3D7;A0A161LVL2	111;111	A0A170S3D7	A0A170S3D7	TEYKVKEWLKTNGNPYTKIAKDYSGKVNSAL	UID385
	18.1358	19.5789	18.4488	20.1964	21.1692	Y	2	___3					Terminase_6	Completeproteome	Arc_phage_psiM2_terminase_lsu;Terminase_lsu					Ehrlichia ruminantium (strain Gardel)	Csk SH2 domain binding motif;JAK2 kinase substrate motif;Src kinase substrate motif	+	0.849796	0.0299227	61.78	17.344	61.161	-1.7581	4988500	82	1.21084	0.0105263	Q5FH16;A0A161LYK2;A0A0H3LZS3	82;82;82	Q5FH16	Q5FH16	WIFGLNPQAKIIVASYSQILSEKLSLDNRYI	UID1205	ERGA_CDS_03960	Q5FH16_EHRRG
	19.921	21.3217	20.2017	22.404	21.8597	Y	2	___1		binding;catalytic activity;cation binding;ion binding;metal ion binding;transferase activity;transferase activity, transferring aldehyde or ketonic groups;transketolase activity		Biosynthesis of ansamycins;Carbon fixation in photosynthetic organisms;Pentose phosphate pathway	Transket_pyr;Transketolase_C;Transketolase_N	Calcium;Completeproteome;Magnesium;Metal-binding;Thiaminepyrophosphate;Transferase	THDP-binding;Transketo_C/Pyr-ferredox_oxred;Transketolase_bac-like;Transketolase_BS;Transketolase_C;Transketolase_N;Transketolase-like_Pyr-bd		TRANSKETOLASE_1;TRANSKETOLASE_2	Transketolase	Transket_pyr	Ehrlichia ruminantium (strain Gardel)	EGFR kinase substrate motif;Src kinase substrate motif;TC-PTP phosphatase substrate motif	+	0.999827	0.0164368	104.06	86.544	104.06	1.891	15185000	313	1.17007	0.00909091	Q5FFQ6;A0A170RAV5;A0A0H3M8P5	313;313;313	Q5FFQ6	Q5FFQ6	NSEEEYKLWVERVSEYGKTSQDFMDVMADGV	UID379	tktA	Q5FFQ6_EHRRG
	23.7818	25.4014	24.6014	26.2633	26.4185	Y	2	___1													Grb2 SH2 domain binding motif	+	0.999981	0.0253279	74.165	14.004	74.165	0.74445	266400000	3	1.19685	0.01	A0A170R8Z5	3	A0A170R8Z5	A0A170R8Z5	_____________MVYINGSLVSGDKDNTVV	UID401
	18.4848	18.0299	18.6617	18.1119	18.3111	Y	2	___2						Completeproteome	Restrct_endonuc-II-like					Ehrlichia ruminantium (strain Gardel)	Grb2 SH2 domain binding motif;JAK2 kinase substrate motif		1	0.0316512	44.98	22.988	44.98	-3.6472	1788200	618	0.276989	0.579342	A0A170SN41;A0A170R5F8;A0A161LYC4;A0A0H3LZ03;Q5FHE5	618;618;618;618;619	A0A170SN41	A0A170SN41	SIWIKKIKIMAKIYNYKNLEREDYLRSEKGY	UID773	ERGA_CDS_02730	Q5FHE5_EHRRG
	22.0425	20.6961	22.8672	19.6107	20.7067	Y	3	___3													Grb2 SH2 domain binding motif;JAK2 kinase substrate motif;SHIP2 SH2 domain binding motif;Src family kinase substrate motif		0.862096	0.0274805	56.428	29.954	56.428	-0.38345	16475000	216	0.801581	0.120108	A0A161MMH2	216	A0A161MMH2	A0A161MMH2	SCHTMLYLKYVCRSLYNNIVLLTKFCDDKDS	UID1246
	18.7083	18.2306	17.9721	17.8153	18.755	Y	2	___1													JAK2 kinase substrate motif		1	0.00209541	94.163	49.082	60.358	2.946	1874700	7	0.0134185	0.932622	A0A170S464	7	A0A170S464	A0A170S464	_________MLLFNQYKGIITETEAYIGQDD	UID411
	18.4554	19.6774	18.866	19.5096	19.9295	Y	3	___1	carboxylic acid metabolic process;cellular ketone metabolic process;cellular metabolic process;cellular process;metabolic process;monocarboxylic acid metabolic process;organic acid metabolic process;oxoacid metabolic process;pyruvate metabolic process;small molecule metabolic process	adenyl nucleotide binding;adenyl ribonucleotide binding;ATP binding;binding;catalytic activity;cation binding;ion binding;kinase activity;metal ion binding;nucleotide binding;phosphotransferase activity, paired acceptors;purine nucleotide binding;purine ribonucleoside triphosphate binding;purine ribonucleotide binding;pyruvate, phosphate dikinase activity;ribonucleotide binding;transferase activi…		Carbon fixation in photosynthetic organisms;Pyruvate metabolism	PEP-utilizers;PEP-utilizers_C;PPDK_N	Completeproteome;Magnesium;Metal-binding	ATP_grasp_subdomain_1;ATP_grasp_subdomain_2;PEP_util_AS;PEP_util_C;PEP_util_CS;PEP-util_enz_mobile_dom;PPDK_PEP-bd;Pyruvate_phosphate_dikinase;Pyrv/PenolPyrv_Kinase-like_dom		PEP_ENZYMES_2;PEP_ENZYMES_PHOS_SITE			Ehrlichia ruminantium (strain Gardel)	SHP1 phosphatase substrate motif;Src kinase substrate motif;STAT3 SH2 domain binding motif		0.998935	0.0242979	59.116	33.668	59.116	0.93672	3420700	677	0.624379	0.223055	Q5FG04;A0A161M5Z3;A0A170RCR5;A0A0H3LZU5;A0A170T9T9	677;677;677;677;90	Q5FG04	Q5FG04	LGHRGCRLAISYPEIYEMQVKAIFLAIKELQ	UID390	ppdK	Q5FG04_EHRRG
	21.2131	NaN	20.4561	20.9278	19.9291	Y	2	___2													Src kinase substrate motif		0.777638	0.0271779	66.056	41.78	66.056	1.7539	7951400	1043	0.234079	0.496107	A0A170S6U1;A0A170QZW0	1043;1073	A0A170S6U1	A0A170S6U1	LKKSLLPREQKLHYIYDTEKKTFCLNVTDNR	UID827
	19.59	22.4003	21.1361	21.951	21.9992	Y	2	___3		binding;nucleic acid binding;RNA binding;translation factor activity, nucleic acid binding;translation release factor activity;translation release factor activity, codon specific;translation termination factor activity	cell part;cytoplasm;intracellular part		PCRF;RF-1	Completeproteome;Cytoplasm;Proteinbiosynthesis	dsRNA-bd_dom;PCRF;Pep_chain_release_fac_I_II;PrfB		RF_PROK_I	Peptide chain release factor 2	PCRF	Ehrlichia ruminantium (strain Gardel)	Src kinase substrate motif		0.864664	0.021665	59.864	20.905	49.216	0.91431	16876000	73	0.357142	0.328057	Q5FHN9;A0A161MMN1;A0A0H3M865	73;73;73	Q5FHN9	Q5FHN9	TGVKSAIIKVIGYNAYGWSKTESGIHRLVRI	UID1230	prfB	Q5FHN9_EHRRG
	NaN	19.7262	19.8024	19.0109	17.8717	Y	3	___3	cellular macromolecule metabolic process;cellular metabolic process;cellular nitrogen compound metabolic process;cellular process;macromolecule metabolic process;metabolic process;ncRNA metabolic process;ncRNA processing;nitrogen compound metabolic process;nucleic acid metabolic process;nucleobase-containing compound metabolic process;primary metabolic process;RNA metabolic process;RNA processing…	catalytic activity;methyltransferase activity;transferase activity;transferase activity, transferring one-carbon groups	cell part;cytoplasm;intracellular part		Methyltrans_RNA	Completeproteome;Cytoplasm;Methyltransferase;rRNAprocessing;S-adenosyl-L-methionine;Transferase	Alpha/beta_knot_MTases;PUA-like_domain;rRNA_ssu_MeTrfase-E;tRNA_m1G_MTases_N			Ribosomal RNA small subunit methyltransferase E		Ehrlichia ruminantium (strain Gardel)	Src kinase substrate motif		0.999423	0.030583	46.964	29.047	46.964	-3.1546	2663100	113	0.834486	0.10839	Q5FH89;A0A161LV45;A0A0H3M8H5	113;113;114	Q5FH89	Q5FH89	IRQATEMGVTLLQPIYTKHIATSNINLDKCR	UID1238	ERGA_CDS_05020	Q5FH89_EHRRG
	18.3654	17.8034	17.7389	18.8521	19.1661	Y	3	___1													Unknown	+	0.983326	0.0212997	63.037	46.291	63.037	-0.27121	1846700	106	1.46014	0.00952381	A0A170TBP5;A0A170QY70;A0A161LXC2;A0A0H3M0H9	106;106;106;106	A0A170TBP5	A0A170TBP5	KDKEVLSYVLQMYGIYRIFSTIYQSMLANPH	UID353
	21.3431	21.5371	21.243	21.1448	21.522	Y	2	___1													Unknown		0.999996	0.0275198	65.038	38.365	65.038	-2.1325	14161000	299	0.0789464	0.878259	A0A0H3M9A1	299	A0A0H3M9A1	A0A0H3M9A1	KIFNLSNCCMDGKIKYQRDSRVQVKCIDGIN	UID380
	18.4848	18.0299	18.6617	18.1119	18.3111	Y	2	___2						Completeproteome	Restrct_endonuc-II-like					Ehrlichia ruminantium (strain Gardel)	Unknown		1	0.0316512	44.98	22.988	44.98	-3.6472	1788200	616	0.276989	0.586769	A0A170SN41;A0A170R5F8;A0A161LYC4;A0A0H3LZ03;Q5FHE5	616;616;616;616;617	A0A170SN41	A0A170SN41	EESIWIKKIKIMAKIYNYKNLEREDYLRSEK	UID772	ERGA_CDS_02730	Q5FHE5_EHRRG
	18.7665	19.917	NaN	20.6461	20.8203	Y	3	___2					UPF0093	Completeproteome	UPF0093					Ehrlichia ruminantium (strain Gardel)	Unknown		0.996339	0.0298999	50.108	26.577	50.108	-2.2878	5200900	102	0.85625	0.0944706	A0A170TU22;A0A161LY24;A0A161LUE4;Q5FF97;A0A0H3M527	102;102;102;120;142	A0A170TU22	A0A170TU22	KLTCVILMCIIYTILYKHRKDFLIKNNTQSV	UID789	ERGA_CDS_00900	Q5FF97_EHRRG
	19.0629	19.5771	18.7274	19.8867	20.2219	Y	2	___2						Completeproteome						Ehrlichia ruminantium (strain Gardel)	Unknown	+	0.993487	0.0253343	43.184	21.833	43.184	3.6689	3956200	11	1.13936	0.0428387	Q5FFP5	11	Q5FFP5	Q5FFP5	_____MMINLCTALLYRLNSAIQMPKAPKAI	UID851	ERGA_CDS_05890	Q5FFP5_EHRRG
	19.59	22.4003	21.1361	21.951	21.9992	Y	2	___3		binding;nucleic acid binding;RNA binding;translation factor activity, nucleic acid binding;translation release factor activity;translation release factor activity, codon specific;translation termination factor activity	cell part;cytoplasm;intracellular part		PCRF;RF-1	Completeproteome;Cytoplasm;Proteinbiosynthesis	dsRNA-bd_dom;PCRF;Pep_chain_release_fac_I_II;PrfB		RF_PROK_I	Peptide chain release factor 2	PCRF	Ehrlichia ruminantium (strain Gardel)	Unknown		0.999986	0.021665	59.864	20.905	59.864	1.1338	16876000	70	0.357142	0.332812	Q5FHN9;A0A161MMN1;A0A0H3M865	70;70;70	Q5FHN9	Q5FHN9	GEETGVKSAIIKVIGYNAYGWSKTESGIHRL	UID1229	prfB	Q5FHN9_EHRRG
