# Supplementary material for: Sweet and Sour Ehrlichia: Glycoproteomics and Phosphoproteomics Reveal New Players in Ehrlichia ruminantium Physiology and Pathogenesis
Source: Front Microbiol. 2019 Mar 15;10:450. doi: 10.3389/fmicb.2019.00450 (PMC6429767; doi:10.3389/fmicb.2019.00450)
Supplement: Supplementary file 2 [file Table_2.XLSX]

## Sheet: Phosphoproteins
Dataset S2 - List of ERGvir and ERGatt phosphoproteins identified by LC-MS/MS (data compiled using MaxQuant and Perseus software). Proteins up-regulated in ERGvir are colored in green, those in ERGatt, in red.
	ERGatt1_phospho	ERGatt2_phospho	ERGatt3_phospho	ERGvir2_phospho	ERGvir3_phospho	C: Amino acid	C: Charge	C: Multiplicity	ANOVA Significant	N: Localization prob	N: PEP	N: Score	N: Delta score	N: Score for localization	N: Mass error [ppm]	N: Intensity	N: Position	N: -Log ANOVA p value	N: ANOVA q-value	T: Proteins	T: Positions within proteins	T: Leading proteins	T: Protein	T: Sequence window	T: Unique identifier	T: UniProt names	T: Gene name	Protein name	Biological process	Cell component	found in total proteome	Note
	NaN	20.2936	18.952	20.6362	20.4471	S	3	___1	common	0.998273	0.00112841	70.99	59.904	70.99	0.19452	5047200	304	0.511738	0.236643	A0A0H3M623;Q5FH29;A0A170QQ98;A0A170RUB6	338;304;241;129	A0A0H3M623;Q5FH29	Q5FH29	DEGTPPPLPSRRPPVSPGAGHLYEDPDGFDV	UID59	Q5FH29	ERGA_CDS_03830	Uncharacterized protein	Uncharacterized protein	Membrane	yes (overexp VIR)	AnkA homolog
	16.2574	18.0849	16.7504	17.85	18.117	T	3	___2	common	0.992432	0.0343344	42.843	18.771	42.843	-1.8273	987160	1145	0.563572	0.201556	A0A161M5A2	1145	A0A161M5A2	A0A161M5A2	SGELLHDFAERVGSITHEMREYLKDAFLKKC	UID709	Q5FH35	ERGA_CDS_04060	Uncharacterized protein	Uncharacterized protein	Membrane	yes (overexp in ATT)	AnkB homolog
	18.5753	20.5436	19.3814	20.2738	20.1642	Y	2	___1	common	0.999563	0.009394	79.201	45.66	79.201	-2.6664	5044600	111	0.395555	0.3245	A0A170S3D7;A0A161LVL2	111;111	A0A170S3D7	A0A170S3D7	TEYKVKEWLKTNGNPYTKIAKDYSGKVNSAL	UID385	Q5FG23	dsbE	Thiol:disulfide interchange protein dsb	Cell redox homeostasis	Membrane	no
	18.7665	19.917	NaN	20.6461	20.8203	Y	3	___2	common	0.996339	0.0298999	50.108	26.577	50.108	-2.2878	5200900	102	0.85625	0.0745882	A0A170TU22;A0A161LY24;A0A161LUE4;Q5FF97;A0A0H3M527	102;102;102;120;142	A0A170TU22	A0A170TU22	KLTCVILMCIIYTILYKHRKDFLIKNNTQSV	UID789	Q5FF97	ERGA_CDS_00900	Uncharacterized protein	Uncharacterized protein	Membrane	no
	19.8024	20.5653	19.7023	20.866	19.9201	T	2	___2	common	0.98914	0.00414939	95.523	80.833	95.523	2.1542	6222400	178	0.290961	0.411671	A0A170RQT5	178	A0A170RQT5	A0A170RQT5	IIDNVVSQKEYTNEATLSSLPRYYSSKTLTS	UID736	Q5FFH9	ERGA_CDS_02320	Uncharacterized protein	Uncharacterized protein	Membrane	no
	22.0425	20.6961	22.8672	19.6107	20.7067	S;T;Y	3	___3	common	0.98061	0.0274805	56.428	29.954	56.428	-0.38345	16475000	216	0.801581	0.103444	A0A161MMH2	214;216;223	A0A161MMH2	A0A161MMH2	EQSCHTMLYLKYVCRSLYNNIVLLTKFCDDK	UID1140;UID1246;UID970	Q5FHC2	ERGA_CDS_02470	Uncharacterized protein	Uncharacterized protein	Membrane	no
	18.4848	18.0299	18.6617	18.1119	18.3111	Y	2	___2	common	1	0.0316512	44.98	22.988	44.98	-3.6472	1788200	617	0.276989	0.555691	A0A0H3LZ03;A0A161LYC4;A0A170R5F8;A0A170SN41;Q5FHE5	616;617;618;619	A0A170SN41	A0A170SN41	EESIWIKKIKIMAKIYNYKNLEREDYLRSEK	UID772;UID773	Q5FHE5	ERGA_CDS_02730	Uncharacterized protein	Uncharacterized protein	n/d	no
	19.2871	20.0811	18.5971	18.3892	18.2904	S	2	___1	common	0.912195	0.0280669	60.364	25.246	60.364	-0.43471	2809400	516	0.757377	0.130091	A0A170QNK2;A0A170SQ32;Q5FHJ8;A0A170RSV7;A0A161M558;A0A0H3LZL4	516;522;989;1057;1057;1057	A0A170QNK2	A0A170QNK2	RHFFKQDIKVIASINSPMQCMMKEICAQCLQ	UID22	Q5FHJ8	ERGA_CDS_03180	Uncharacterized protein	Uncharacterized protein	n/d	no
	19.5921	19.9176	19.5249	20.2196	19.7882	S	2	___2	common	1	0.0272376	64.64	25.766	64.64	0.080223	4661500	130	0.615191	0.332309	Q5FG47	127;133	Q5FG47	Q5FG47	IKMIENMKFSIEEFVSKYPSLDKMRICLYFS	UID602;UID603	Q5FG47	ERGA_CDS_07380	Uncharacterized protein	Uncharacterized protein	Membrane	no
	18.7083	18.2306	17.9721	17.8153	18.755	Y	2	___1	common	1	0.00209541	94.163	49.082	60.358	2.946	1874700	7	0.0134185	0.9192	A0A170S464	7	A0A170S464	A0A170S464	_________MLLFNQYKGIITETEAYIGQDD	UID411	Q5FG73	ERGA_CDS_07460	Putative 3-methyladenine DNA glycosylase	DNA replication, repair, recombination and degradation	Membrane	no
	21.3431	21.5371	21.243	21.1448	21.522	Y	2	___1	common	0.999996	0.0275198	65.038	38.365	65.038	-2.1325	14161000	299	0.0789464	0.865553	A0A0H3M9A1	299	A0A0H3M9A1	A0A0H3M9A1	KIFNLSNCCMDGKIKYQRDSRVQVKCIDGIN	UID380	Q5FGE3	ERGA_CDS_08300	Uncharacterized protein	Uncharacterized protein	Membrane	no
	19.9268	19.3152	19.6677	19.9445	20.0185	S	3	___2	common	1	0.0295797	51.265	24.296	42.314	-1.0991	4553000	17.5	0.635704	0.330175	A0A0H3M0C5	16;19	A0A0H3M0C5	A0A0H3M0C5	KFAMRLIMFLCRSKLSILIIDKKLFCVYVYC	UID461;UID462	A0A0H3M0C5	ERWE_CDS_00870	Uncharacterized protein	Uncharacterized protein	n/d	no
	19.1741	20.2877	19.2369	20.1587	20.7941	S	2	___3	common	0.996207	0.0355451	43.897	23.513	43.897	0.47956	5712000	72	0.744299	0.157956	Q5FF91;A0A0H3M530;A0A161MM84	72;72;72	Q5FF91	Q5FF91	QEHEYLYNSCIKKIHSSKLLPFSYGGTRRQD	UID907	Q5FF91	ispD	2-C-methyl-D-erythritol 4-phosphate cytidylyltransferase	Isoprene biosynthesis	Cytosol	no
	18.6826	18.2599	18.5035	18.9392	18.9078	S;T	3	___2	common	1	0.0254373	56.956	35.142	51.726	-2.7869	2100700	3.5	1.1626	0.165873	A0A0H3LZA9;A0A170R4L8;Q5FFJ3	3;4	Q5FFJ3	Q5FFJ3	_____________MLTSWCQILVKLIGKILP	UID444;UID640	Q5FFJ3	pgpA	Phosphatidylglycerophosphatase A	Lipid metabolism	Membrane	no
	19.59	22.4003	21.1361	21.951	21.9992	S;Y	2	___3	common	0.999986	0.021665	59.864	20.905	59.864	1.1338	16876000	70	0.357142	0.308348	A0A0H3M865;A0A161MMN1;Q5FHN9	62;70;73	Q5FHN9	Q5FHN9	GEETGVKSAIIKVIGYNAYGWSKTESGIHRL	UID1229;UID1230;UID923	Q5FHN9	prfB	Peptide chain release factor 2	Protein biosynthesis	Cytosol	no
	22.0549	24.3439	NaN	24.672	25.1628	S	2	___3	common	0.986212	0.0320725	43.501	16.969	43.501	1.1359	90342000	831	0.553033	0.186814	A0A0H3M1K5;A0A170RBZ9;Q5FFW4	830;832	Q5FFW4	Q5FFW4	GTPPIQSKSWYNIIYSISGTYKKKYIDLQPL	UID903;UID904	Q5FFW4	recB	DNA helicase	DNA replication, repair, recombination and degradation	Cytosol	no
	22.0792	21.6426	22.2309	21.5333	22.3661	S;T	2	___3	common	0.999945	0.0253031	49.28	40.523	47.039	0.9252	21590000	90	0.0295653	0.911448	A0A170QUW6;A0A170T3R3	88;90;92	A0A170T3R3	A0A170T3R3	IIKGLVGNTFFTMSGSIIVAHRNDMSELERS	UID1147;UID985;UID986	Q5FFP8	thio	Putative thiamine biosynthesis oxidoreductase thiO	Thiamine biosynthesis	n/d	no
	18.2723	20.5329	19.7309	19.3981	19.5259	S	3	___1	common	1	0.0356326	40.577	10.139	40.577	-1.1466	4149600	200	0.0190562	0.903326	Q5FFF7;A0A170R4H7;A0A0H3LYT3	200;200;200	Q5FFF7	Q5FFF7	VLRLSDSTIRHKNPDSPLDQKRNAKWLSILY	UID2	Q5FFF7	ERGA_CDS_02070	Uncharacterized protein	Uncharacterized protein	Membrane	yes (common)
	16.3753	15.4203	15.7316	16.1767	17.0909	S	2	___1	common	0.999997	0.016524	83.647	37.19	83.647	1.4273	396940	283	0.677466	0.181509	A0A161LZS0	283	A0A161LZS0	A0A161LZS0	DFSVNAQRPQEEISRSICEFRQSFEKFKTGQ	UID101	Q5FFH5	ERGA_CDS_02360	Uncharacterized protein	Uncharacterized protein	n/d	yes (common)
	19.5164	NaN	19.3778	19.8372	19.3485	S;T	2	___2	common	1	0.0324593	57.55	33.718	57.55	0.99553	3251300	141.5	0.204744	0.59456	A0A0H3LZ65;A0A161M585;A0A170QQ06;A0A170SSI8;Q5FHP2	140;141;142;158;159	A0A161M585	A0A161M585	LGITSKKKLEVPLDTSQNVKILHGSQYTELN	UID438;UID638	Q5FHP2	ERGA_CDS_03680	Uncharacterized protein	Uncharacterized protein	Membrane	yes (overexp VIR)
	NaN	22.4881	21.4205	23.8256	22.8627	S	2	___1	common	1	0.00116064	129	49.512	107.34	-0.52265	35994000	42	0.714698	0.118419	Q5FH18;A0A170R7Q5;A0A0H3M630	42;44;46	Q5FH18	Q5FH18	LAIKEQKKCDKILKNSQERINYNNDYTNYYK	UID199	Q5FH18	ERGA_CDS_03940	Uncharacterized protein	Uncharacterized protein	Membrane	yes (common)
	NaN	19.7262	19.8024	19.0109	17.8717	T;Y	3	___3	common	0.999423	0.030583	46.964	29.047	46.964	-3.1546	2663100	113	0.834486	0.0931	A0A0H3M8H5;A0A161LV45;Q5FH89	107;108;113;114;115	Q5FH89	Q5FH89	IRQATEMGVTLLQPIYTKHIATSNINLDKCR	UID1129;UID1130;UID1238	Q5FH89	ERGA_CDS_05020	Ribosomal RNA small subunit methyltransferase E	rRNA processing	Cytosol	yes (common)
	16.2747	17.8244	NaN	17.3399	19.1938	S;T	3	___2	common	0.771582	0.0250429	41.53	32.323	41.53	-2.1352	1129700	317.5	0.37699	0.332756	A0A0H3M012	317;318	A0A0H3M012	A0A0H3M012	FNNTGSAQSIVYPVTSGMMKMNQNGNGVPQF	UID458;UID647	Q5FH07	ERGA_CDS_05150	Uncharacterized protein	Uncharacterized protein	Membrane	yes (overexp VIR)
	20.4171	20.5653	20.4302	20.8042	21.1995	S	2	___1	common	0.999905	0.000538527	121.42	113.29	104.09	0.74768	14381000	252	1.34907	0.0886667	Q5FFM6	252	Q5FFM6	Q5FFM6	SNKQIDNTEISSRPESPRWLTKSYLKKKFAS	UID174	Q5FFM6	ERGA_CDS_05650	Uncharacterized protein	Uncharacterized protein	n/d	yes (overexp VIR)
	20.8141	22.5378	NaN	23.1948	22.1582	S	2	___1	common	1	0.0326019	50.127	26.45	41.429	-1.3935	35709000	110	0.371981	0.334951	A0A170T3C5;A0A170RAW2;A0A161LYV5;Q5FFQ5;A0A0H3M069	110;110;110;123;123	A0A170T3C5	A0A170T3C5	IELFKAQEKCKNCWLSLRQGDVSIHDVIGLL	UID33	Q5FFQ5	ERGA_CDS_05790	Carboxypeptidase 1	Protein biosynthesis	n/d	yes (common)
	18.2162	19.4075	18.5546	20.2218	19.2002	T	2	___2	common	1	0.0307652	77.677	9.2139	77.677	-2.265	3210100	26.5	0.70642	0.166299	A0A0H3M8T2;A0A161M476;Q5FFX3	25;28	Q5FFX3	Q5FFX3	EIVIRSNTYRIACNKTEETHLLKLAEQFNSL	UID687;UID688	Q5FFX3	ERGA_CDS_06380	Cell division protein ZapA	Cell cycle, Cell division	Cytosol	yes (common)
	17.7412	18.4576	17.4402	18.6417	19.5189	S	2	___1	common	0.976547	4.05615e-05	139.31	107.35	139.31	0.20318	2229300	167	1.003	0.03975	Q5FFX2;A0A170T6M6;A0A161MPF3;A0A161LVU0	167;167;167;167	Q5FFX2	Q5FFX2	TTQASTLFINFKDNSSIFTPKNTRENSIHYT	UID86	Q5FFX2	ERGA_CDS_06390	Uncharacterized protein	Uncharacterized protein	Membrane	yes (common)
	18.9535	20.2154	19.1932	21.1242	NaN	S	2	___1	common	0.974762	1.83107e-13	160.03	133.62	160.03	-2.2455	6860200	139	0	1	Q5FG99	139	Q5FG99	Q5FG99	NKGEIPDFVPGEDRGSGDSFTVLSPCSVEGC	UID184	Q5FG99	ERGA_CDS_07690	Uncharacterized protein	Uncharacterized protein	Membrane	yes (overexp in VIR)
	21.2131	19.0437	20.4561	20.9278	19.9291	T;Y	2	___2	common	0.843642	0.0271779	66.056	41.78	66.056	1.7539	7951400	1045	0.234079	0.479514	A0A170QZW0;A0A170S6U1;A0A170TGZ9;Q5FGE2	1043;1045;1073;1075;1076;1106;1118;151	A0A170S6U1;A0A170TGZ9;Q5FGE2	A0A170S6U1;Q5FGE2	KGCLKTVSLCTKSNGTVDKYHGYKLSYVPAH	UID723;UID724;UID827	Q5FGE2	ERGA_CDS_08310	Uncharacterized protein	Uncharacterized protein	n/d	yes (overexp in VIR)
	20.7045	16.2937	17.0795	17.8355	NaN	T	2	___1	common	1	0.0108817	78.77	56.533	56.721	-1.6125	3351100	2	0	1	A0A0H3M1Q1	2	A0A0H3M1Q1	A0A0H3M1Q1	______________MTNNIMDRIKHDIETND	UID236	Q5FG21	grxC2	Glutaredoxin	Cell redox homeostasis	Cytosol	yes (overexp in ATT)
	22.1028	23.3484	22.7357	23.5762	22.9712	S;T;Y	2	___3	common	1	0.0224448	68.847	29.267	68.847	-0.74793	43708000	106	0.433343	0.314667	A0A0H3M217;A0A170R005;A0A170RFG5;A0A170S772;A0A170TI20;Q5FGF3	102;106;112;64;68;72;74;76;82	Q5FGF3	Q5FGF3	GPGLRYHLPSPIGEVTKLKVKTVNREEIGSR	UID1095;UID1214;UID905	Q5FGF3	hflK	Protease activity modulator hflk	Degradation of proteins	Membrane	yes (common)
	22.8978	18.323	20.3693	19.926	19.5217	S;T;Y	2	___1;___2	common	0.999995	0.0191713	71.877	34.533	62.546	4.1967	29412000	204	0.173732	0.506442	A0A0H3LZC5;A0A0H3M8D1;A0A161M1M5;A0A161MMS0;A0A170QS12;Q5FGU7;Q5FGU9	12;13;203;204;248	Q5FGU9	Q5FGU9	IEALLQIRKFMQFIPSNNIMKPLKLDTNLDT	UID685;UID71;UID805	Q5FGU7;Q5FGU9	pccB	Propionyl-CoA carboxylase beta chain	Metabolic intermediate metabolism	n/d	yes (common)
	19.4344	20.3518	19.2993	20.1935	19.8817	T;Y	2	___2	common	1	0.025035	78.401	50.292	69.345	-0.34331	5081500	9.5	0.305189	0.413671	A0A161LUG6	13;6	A0A161LUG6	A0A161LUG6	__________MLDNIYNLHKEATDKILSTSS	UID698;UID810	Q5FH45	pheS	Phenylalanine--tRNA ligase alpha subunit	Protein biosynthesis	Cytosol	yes (common)
	21.843	24.4848	23.5207	24.7188	24.5887	T	2	___1	common	0.997426	4.67729e-07	145.81	130.66	128.21	0.42905	106490000	452	0.579962	0.1924	Q5FG04;A0A161M5Z3;A0A170RCR5;A0A0H3LZU5;A0A170T9S3	452;452;452;452;30	Q5FG04	Q5FG04	GMNSAVGIITLRGGMTSHAAVVARGMGKPCI	UID284	Q5FG04	ppdK	Pyruvate,phosphate dikinase	Pyruvate metabolic process	n/d	yes (common)
	18.4554	19.6774	18.866	19.5096	19.9295	Y	3	___1	common	0.998935	0.0242979	59.116	33.668	59.116	0.93672	3420700	677	0.624379	0.197891	Q5FG04;A0A161M5Z3;A0A170RCR5;A0A0H3LZU5;A0A170T9T9	677;677;677;677;90	Q5FG04	Q5FG04	LGHRGCRLAISYPEIYEMQVKAIFLAIKELQ	UID390	Q5FG04	ppdK	Pyruvate,phosphate dikinase	Pyruvate metabolic process	n/d	yes (common)
	19.7375	18.8714	19.3342	19.3925	19.6565	T	2	___2	common	1	0.0129433	68.044	12.229	68.044	0.98502	3529300	397.5	0.238141	0.547698	A0A170R4B5;A0A170RPJ8;A0A170SJE6;A0A170TZ73	397;398;435;436	A0A170SJE6	A0A170SJE6	INYIIRLVKKDKKVMTTQELNLMLENM____	UID727;UID728	Q5FFG8	tig	Trigger factor	Cell cycle, Cell division	Cytosol	yes (common)
	22.8126	21.9332	21.4219	17.1731	17.7578	S	2	___1	overexp ATT	0.996548	2.03766e-41	210.67	202.94	79.514	-0.39246	15077000	339	2.40299	0	Q5FFV9;A0A170T7A7	339;339	Q5FFV9	Q5FFV9	KLSQDNVSSLHRSELSLESFYVPGENIGL__	UID161	Q5FFV9	ERGA_CDS_06520	Uncharacterized protein	Uncharacterized protein	Membrane	no
	18.2097	18.1925	17.9438	18.9722	19.3799	S;T	2	___3	overexp VIR	1	0.0104912	75.509	29.848	75.509	2.5587	2098000	28	1.9571	0	A0A161MNV8;A0A170SM28	23;28;29	A0A161MNV8	A0A161MNV8	LLYKKLILIPSAIVLSTVIRNKHDKFYVASS	UID1142;UID971;UID972	A0A161MNV8	EHRUM2_02930	Uncharacterized protein	Uncharacterized protein	Membrane	no
	18.8691	18.8405	18.5054	20.0718	19.8831	S	2	___1	overexp VIR	0.946661	0.0213974	67.749	35.991	67.749	1.5036	3510900	547	2.3005	0	A0A161M6J6;A0A170TSY2	547;671	A0A161M6J6	A0A161M6J6	CITLVNGLLRQKFNVSCQMLTRCQHTPDFYR	UID109	Q5FF77	ERGA_CDS_00630	Uncharacterized protein	Uncharacterized protein	n/d	no
	18.1358	19.5789	18.4488	20.1964	21.1692	S;Y	2	___3	overexp VIR	0.88672	0.0299227	61.78	17.344	61.161	-1.7581	4988500	82	1.21084	0.00866667	A0A0H3LZS3;A0A161LYK2;Q5FH16	81;82;87	Q5FH16	Q5FH16	NPQAKIIVASYSQILSEKLSLDNRYILQSEW	UID1205;UID882;UID883	Q5FH16	ERGA_CDS_03960	Uncharacterized protein	Uncharacterized protein	n/d	no
	19.0629	19.5771	18.7274	19.8867	20.2219	T;Y	2	___2	overexp VIR	0.996649	0.0253343	43.184	21.833	43.184	3.6689	3956200	9	1.13936	0.0314839	Q5FFP5	11;7	Q5FFP5	Q5FFP5	_________MMINLCTALLYRLNSAIQMPKA	UID755;UID851	Q5FFP5	ERGA_CDS_05890	Uncharacterized protein	Uncharacterized protein	n/d	no
	19.6377	20.6046	18.0828	21.5187	21.688	T	2	___2	overexp VIR	1	0.0099901	72.531	50.204	51.979	0.12357	9070800	366	0.968667	0.0315415	A0A0H3M1R1;A0A161LW37;A0A170RDP6;A0A170TBW3	365;367	A0A170RDP6	A0A170RDP6	HFQKINKEIELLLCKTCTRANYEIVKQKVLK	UID664;UID665	Q5FG52	ERGA_CDS_07330	Uncharacterized protein	Uncharacterized protein	n/d	no
	19.7432	22.7417	20.7293	26.2983	26.5925	T	2	___1	overexp VIR	0.986853	0.0304034	60.345	20.765	60.196	1.6442	201880000	17	1.73848	0	A0A170RDU9	17	A0A170RDU9	A0A170RDU9	YFEKYKYIYLLYKFNTCLREKEYIEFSTKFV	UID305	A0A170RDU9	GAT76568	Uncharacterized protein	Uncharacterized protein	n/d	no
	18.9588	18.6946	18.0612	21.6035	22.5585	S	2	___1	overexp VIR	0.992883	3.07733e-59	239.8	220.56	188.1	0.77618	18076000	659	2.23901	0	Q5FHB8	659	Q5FHB8	Q5FHB8	ETQVDLIIQQQQRRSSPSIVEITDEEAERII	UID204	Q5FHB8	ERGA_CDS_02510	Uncharacterized protein	Uncharacterized protein	n/d	yes (overexp VIR)
	20.7826	21.6675	20.4937	22.7629	24.0303	S	2	___1	overexp VIR	1	2.04131e-47	214.42	208.6	119.94	2.1628	46078000	293	1.45882	0	A0A170ST93;Q5FH28	293;308	A0A170ST93	A0A170ST93	LIDDALVEGVEQDRISIRSSSAASLD_____	UID151	Q5FH28	ERGA_CDS_03840	Uncharacterized protein	Uncharacterized protein	Membrane	yes (common)
	23.7818	25.4014	24.6014	26.2633	26.4185	Y	2	___1	overexp VIR	0.999981	0.0253279	74.165	14.004	74.165	0.74445	266400000	3	1.19685	0.0078	A0A170R8Z5	3	A0A170R8Z5	A0A170R8Z5	_____________MVYINGSLVSGDKDNTVV	UID401	Q5FGY6	ERGA_CDS_04680	Uncharacterized protein	Uncharacterized protein	n/d	yes (common)
	19.7547	21.1576	18.802	23.0671	23.7422	S	3	___1	overexp VIR	0.999964	0.00267846	89.353	72.414	89.353	0.67663	28208000	77	1.49807	0	Q5FGX8	77	Q5FGX8	Q5FGX8	VRNKADKIHQQQHCCSNPELSERFQESMVSL	UID196	Q5FGX8	ERGA_CDS_04760	Uncharacterized protein	Uncharacterized protein	Membrane	yes (overexp VIR)
	NaN	16.857	16.2511	21.0842	20.6959	S;T	2	___3	overexp VIR	0.863167	0.000133422	123.51	90.425	123.51	0.241	4218800	341.5	2.16652	0	Q5FHA5	341;342	Q5FHA5	Q5FHA5	DKSKSLPEDTSKLDTSKLPAITGDKAKLSTE	UID1056;UID1192	Q5FHA5	ERGA_CDS_04860	Uncharacterized protein	Uncharacterized protein	n/d	yes (overexp VIR)
	18.3654	17.8034	17.7389	18.8521	19.1661	Y	3	___1	overexp VIR	0.983326	0.0212997	63.037	46.291	63.037	-0.27121	1846700	106	1.46014	0.00742857	A0A170TBP5;A0A170QY70;A0A161LXC2;A0A0H3M0H9	106;106;106;106	A0A170TBP5	A0A170TBP5	KDKEVLSYVLQMYGIYRIFSTIYQSMLANPH	UID353	Q5FG56	ERGA_CDS_07290	Uncharacterized protein	Uncharacterized protein	Membrane	yes (overexp VIR)
	19.9614	22.5113	19.3753	22.4656	24.7066	S	3;4	___1	overexp VIR	0.939355	1.61002e-09	116.12	95.33	116.12	0.55561	94585000	74	1.4773	0.0361818	Q5FG74	70;78	Q5FG74	Q5FG74	AKQNKSLVNNKQEEKSEKEPDRLSEDGAQPL	UID180;UID182	Q5FG74	ERGA_CDS_07450	Uncharacterized protein	Uncharacterized protein	Membrane	yes (overexp in VIR)
	18.6884	19.8386	18.6484	20.1071	21.065	T	2	___3	overexp VIR	0.998696	0.0298558	52.167	23.264	52.167	1.7845	5094100	126.5	1.047	0.029246	A0A0H3M1Z5;A0A170QZJ4;A0A170RF26;Q5FGD9	125;126;127	Q5FGD9	Q5FGD9	NQFISIEQSSQKRRLTTKHTISEGLSKIEGT	UID1185;UID1186	Q5FGD9	ERGA_CDS_08140	ERGA_CDS_08140	Uncharacterized protein	n/d	yes (overexp in ATT)
	21.5333	19.4918	20.9345	23.6726	21.9588	T	2	___2	overexp VIR	0.996673	0.0316667	58.433	7.3671	58.433	0.81175	135880000	80	0.914762	0.0277241	Q5FGL7;Q4L0C2;Q6VCX9;Q4W4W5;A0A170S9Q6;A0A0H3M297	80;80;80;80;80;80	Q5FGL7	Q5FGL7	NLIGVKKDITSLEVHTNNNKHIVSRRNPNPG	UID751	Q5FGL7	ERGA_CDS_09120;map1-3	Map1-related protein	Uncharacterized protein	Membrane	yes (overexp in VIR)
	23.2052	25.3202	23.8662	26.5809	26.7277	T	2	___1	overexp VIR	1	0.000739832	112.85	88.007	102.95	-0.9679	313330000	276	1.28083	0.00975	Q5FGN6;A0A170SAE6;A0A161MNG8;A0A0H3M129	276;276;276;276	Q5FGN6	Q5FGN6	NIIKELSQNSQVINITDKKLVSIDFCHSIYS	UID232	Q5FGN6	gap	Glyceraldehyde 3-phosphate dehydrogenase	Glycolysis	Cytosol	yes (overexp in VIR)
	18.0785	18.8325	18.9614	20.1891	20.7703	S	3	___1	overexp VIR	0.999977	0.0128346	67.846	47.797	67.846	0.21645	4666200	62	1.6774	0	A0A170RA29	62	A0A170RA29	A0A170RA29	THGPDVGLPDRQIGNSEVGHISLGSGRIVLQ	UID138	Q5FFL8	gpmI	2,3-bisphosphoglycerate-independent phosphoglycerate mutase	Glycolysis	Cytosol	yes (common)
	20.8235	22.4899	21.4418	23.9175	22.9476	T;Y	3	___2	overexp VIR	0.907754	0.0224618	43.164	25.93	43.164	-1.5101	36964000	593.5	1.07602	0.0342283	A0A170RVN3	584;603	A0A170RVN3	A0A170RVN3	INNAVRNVIFVADKDYVGDNLSKILHQCMEI	UID740;UID837	Q5FGW8	gyrB	DNA gyrase subunit B	DNA replication, repair, recombination and degradation	Cytosol	yes (common)
	16.229	17.772	17.4979	19.7331	18.9928	S	2	___1	overexp VIR	0.799594	3.81626e-17	165.16	120.85	165.16	0.28786	2661800	254	1.32837	0.0104	Q5FH55;A0A170TWG9;A0A170R3J2;A0A0H3LZ67	254;254;254;254	Q5FH55	Q5FH55	TAPPGRRMGHAGAISSGSSGSAESKIQIMKS	UID13	Q5FH55	sucD	Succinyl-CoA ligase [ADP-forming] subunit alpha	Tricarboxylic acid cycle	Cytosol	yes (common)
	19.921	21.3217	20.2017	22.404	21.8597	Y	2	___1	overexp VIR	0.999827	0.0164368	104.06	86.544	104.06	1.891	15185000	313	1.17007	0.00709091	Q5FFQ6;A0A170RAV5;A0A0H3M8P5	313;313;313	Q5FFQ6	Q5FFQ6	NSEEEYKLWVERVSEYGKTSQDFMDVMADGV	UID379	Q5FFQ6	tktA	Transketolase	Metabolic process	n/d	yes (common)
	NaN	18.8591	20.0683	22.6314	21.9668	S	2	___1	overexp VIR	0.985568	0.0231358	63.073	20.475	63.073	0.42849	51749000	339	1.26431	0.0111429	A0A170TU69;A0A170SEB4;Q5FF94;A0A161LWF6;A0A0H3LZ26	339;339;339;339;339	A0A170TU69	A0A170TU69	GYMQDKMNAHLMGTSSTGNARRQSYQDIVMP	UID148	Q5FF94	tldD	TldD protein homolog	Degradation of proteins	Cytosol	yes (common)
						19
						6 overexpr in vir																			22	total
																									21	ERGvir
						0.315789																			6	pY
																									28.5714
