# Supplementary material for: Sweet and Sour Ehrlichia: Glycoproteomics and Phosphoproteomics Reveal New Players in Ehrlichia ruminantium Physiology and Pathogenesis
Source: Front Microbiol. 2019 Mar 15;10:450. doi: 10.3389/fmicb.2019.00450 (PMC6429767; doi:10.3389/fmicb.2019.00450)
Supplement: Supplementary file 3 [file Table_3.XLSX]

## Sheet: core proteome
Dataset S3. List of ERGvir and ERGatt total proteins identified by LC-MS/MS. All data were data compiled using MaxQuant and Perseus software.
(A) Core proteome; proteins up-regulated in ERGvir are colored in green, those in ERGatt, in red.
	ERGatt1	ERGatt2	ERGatt3	ERGvir1	ERGvir2	ERGvir3	N: Peptides	N: Razor + unique peptides	N: Unique peptides	N: Sequence coverage [%]	N: Unique + razor sequence coverage [%]	N: Unique sequence coverage [%]	N: Mol. weight [kDa]	N: Q-value	N: Score	N: Intensity	N: MS/MS count	C: ANOVA Significant	N: -Log ANOVA p value	N: ANOVA q-value	T: Protein IDs	T: Majority protein IDs	T: UniProt names	T: Gene name	protein name	Biological process	Cell component	Comments	diff express.
	23.304	23.4747	23.5703	23.5339	23.8019	23.7671	12	12	6	45.4	45.4	24.5	32.895	0	54.841	85895000	53		1.02892	0.240694	A0A0H3M0C9;A0A170QWX7;A0A170T8F3;Q5FFY6	A0A0H3M0C9;A0A170QWX7;A0A170T8F3;Q5FFY6	Q5FFY6	ERGA_CDS_06690	Fructose-1,6-bisphosphatase	Carbohydrate metabolism	n/d		common
																						Q5FFJ3	Q5FFJ3	pgpA	Phosphatidylglycerophosphatase A	Lipid biosynthesis, Lipid metabolism, Phospholipid biosynthesis, Phospholipid metabolism	Membrane	found in phosphoproteome only	common
	23.2216	23.4957	23.4077	23.4948	23.148	23.322	8	2	2	39	7.9	7.9	19.909	0	24.145	72283000	12		0.155301	0.912253	A0A161LW39;A0A170QZN8;A0A170S6B7	A0A161LW39;A0A170QZN8;A0A170S6B7	Q5FGD4	ppa	Inorganic pyrophosphatase	Phosphate-containing compound metabolic process	Cytosol		common
	22.0376	22.5538	22.3067	22.7602	22.1753	22.2631	6	6	6	32.8	32.8	32.8	29.002	0	146.04	36797000	38		0.159773	0.849699	A0A0H3LZ34;A0A170RSW5;A0A170RSY3;A0A170SQ62;Q5FHJ6	A0A0H3LZ34;A0A170RSW5;A0A170RSY3;A0A170SQ62;Q5FHJ6	Q5FHJ6	suhB	Inositol-1-monophosphatase	Carbohydrate metabolism	Cytosol		common
	21.9363	21.8764	22.3745	21.8221	21.5188	21.674	5	5	5	31.4	31.4	31.4	25.308	0	58.719	26692000	25		1.02037	0.120257	A0A0H3M1I4;A0A161LVB2;A0A161MPE1;A0A170QVM8;A0A170T5G8;Q5FFR8	A0A0H3M1I4;A0A161LVB2;A0A161MPE1;A0A170QVM8;A0A170T5G8;Q5FFR8	Q5FFR8	adk	Adenylate kinase	Purine metabolism	Cytosol		common
	21.655	21.5833	21.4865	21.755	21.7089	21.9239	6	6	6	36.2	36.2	36.2	19.999	0	6.3926	23050000	19		1.27095	0.24971	A0A0H3M0D4;A0A170QX06;A0A170S1Y2;A0A170T8Q2;Q5FFY0;Q93FR5	A0A0H3M0D4;A0A170QX06;A0A170S1Y2;A0A170T8Q2;Q5FFY0;Q93FR5	Q5FFY0;Q93FR5	folK	2-amino-4-hydroxy-6-hydroxymethyldihydropteridine pyrophosphokinase	Folate biosynthesis	n/d		common
	20.3487	20.464	20.4643	19.6563	20.2452	20.1518	3	3	3	22.6	22.6	22.6	23.261	0	39.952	8493800	16		1.02576	0.111324	A0A170RCU4;A0A170S2S0	A0A170RCU4	Q5FFZ9	gmk	Guanylate kinase	Purine ribonucleotide biosynthesis	Cytosol		common
	23.0223	23.345	23.0875	23.3429	22.9987	22.9076	10	10	10	48.4	48.4	48.4	31.306	0	176.23	62394000	87		0.155284	0.880274	A0A161M1F8;A0A170QPC2;A0A170RT60;A0A170RT74	A0A161M1F8;A0A170QPC2;A0A170RT74	Q5FHM5	ispE	4-diphosphocytidyl-2-C-methyl-D-erythritol kinase	Isoprene biosynthesis	n/d		common
	22.9403	23.383	23.4616	23.4301	22.9545	23.1551	8	8	8	29.2	29.2	29.2	45.575	0	108.01	66934000	45		0.142351	0.871763	A0A0H3M045;A0A161LU30;A0A170S645;A0A170TFT4;Q5FGC6	A0A0H3M045;A0A161LU30;A0A170S645;A0A170TFT4;Q5FGC6	Q5FGC6	lysC	Aspartokinase	Amino-acid biosynthesis	Cytosol		common
	20.4256	20.5771	20.3668	20.6634	20.3112	20.1139	5	5	5	35	35	35	29.675	0	9.5831	9657600	22		0.210392	0.826152	A0A0H3M021;A0A170TEK8;Q5FGA8	A0A0H3M021;A0A170TEK8;Q5FGA8	Q5FGA8	nadK	NAD kinase	NAD metabolic process , NADP biosynthetic process	Cytosol		common
	25.2836	25.4085	25.217	25.2576	24.5959	24.9383	6	6	6	42.7	42.7	42.7	16.272	0	89.735	248510000	84		0.870364	0.166403	A0A170RGE6;A0A170TLI0	A0A170RGE6;A0A170TLI0	Q5FGN1	ndk	Nucleoside diphosphate kinase	Nucleotide biosynthesis	Cytosol		common
	23.9514	24.1504	24.1116	24.5529	24.4783	24.3393	20	20	20	55.4	55.4	55.4	43.776	0	212.73	139390000	78		1.93761	0.0532045	A0A0H3M7C0;A0A161LZG5;A0A170RI75;Q5FF23	A0A0H3M7C0;A0A161LZG5;A0A170RI75;Q5FF23	Q5FF23	pgk	Phosphoglycerate kinase	Glycolysis	Cytosol		common
	24.5982	24.863	24.7963	24.999	24.9534	24.8383	31	31	5	44	44	7.1	97.937	0	182.2	205890000	171		0.892871	0.415098	A0A0H3LZU5;A0A170RCR5;Q5FG04	A0A0H3LZU5;A0A170RCR5;Q5FG04	Q5FG04	ppdK	Pyruvate,phosphate dikinase	Pyruvate metabolic process	n/d		common
	23.4919	23.4833	23.5885	23.2179	23.1272	23.2474	8	8	8	39	39	39	35.414	0	78.358	72469000	49		2.55099	0.0556906	A0A0H3M995;A0A170S6L1;A0A170TGH5;Q5FGE8	A0A0H3M995;A0A170S6L1;A0A170TGH5;Q5FGE8	Q5FGE8	prs	Ribose-phosphate pyrophosphokinase	Nucleotide biosynthesis	Cytosol		common
	21.9067	21.8489	21.8389	22.0775	21.879	21.8792	4	4	4	47.4	47.4	47.4	12.422	0	17.447	26429000	17		0.507058	0.777262	A0A0H3M0K0;Q5FG68	A0A0H3M0K0;Q5FG68	Q5FG68	pyrH	Uridylate kinase	Pyrimidine biosynthesis	Cytosol		common
	21.5272	21.9068	21.5174	22.4485	21.8469	21.7938	6	6	6	48.9	48.9	48.9	28.908	0	9.3162	26718000	47		0.703508	0.201141	A0A0H3M0L4;A0A161LZP8;A0A170R481;A0A170SJ25;Q5FH73	A0A0H3M0L4;A0A170R481;A0A170SJ25;Q5FH73	Q5FH73	thiD	Phosphomethylpyrimidine kinase	Thiamine biosynthesis	Cytosol		common
	22.621	22.5468	22.7554	22.8508	22.7259	22.8756	16	16	16	22.5	22.5	22.5	100.9	0	121.87	51451000	39		1.08201	0.384654	A0A161MNQ7;A0A170R3I1;A0A170SGS8;A0A170TWG2	A0A161MNQ7;A0A170R3I1;A0A170SGS8;A0A170TWG2	Q5FH56	alaS	Alanine--tRNA ligase	Protein biosynthesis	Cytosol		common
	24.3336	24.3324	24.4553	24.6491	23.9226	24.1768	10	10	10	28.2	28.2	28.2	64.611	0	43.289	138330000	77		0.22396	0.775604	A0A0H3M0B5;A0A161LVU9;A0A161LXG7;A0A170QWE3;A0A170QWF0;A0A170S166;A0A170T738;Q5FFW2	A0A0H3M0B5;A0A161LXG7;A0A170QWE3;A0A170S166;A0A170T738;Q5FFW2	Q5FFW2	aprD	Alkaline protease secretion ATP-binding protein AprD	ABC Transporter	Membrane		common
	21.2831	21.7125	21.4508	22.0209	21.4599	21.4728	6	6	6	27.4	27.4	27.4	38.849	0	40.1	21765000	42		0.309112	0.65309	A0A170TG76	A0A170TG76	Q5FGD5	argC	N-acetyl-gamma-glutamyl-phosphate reductase	Amino-acid biosynthesis	Cytosol		common
	27.4783	27.931	27.7723	27.679	27.5485	27.7311	17	17	17	64.5	64.5	64.5	42.845	0	323.31	1490500000	510		0.199777	0.86188	A0A0H3M5F5;A0A161LZQ7;Q5FFF6	A0A0H3M5F5;A0A161LZQ7;Q5FFF6	Q5FFF6	argD	Acetylornithine aminotransferase	Amino-acid biosynthesis	Cytosol		common
	25.0388	25.2887	25.1061	24.8334	24.852	24.8811	16	16	1	49.5	49.5	5.1	44.589	0	159.48	228520000	134		1.72116	0.114972	A0A170R7G3;A0A170STF5;A0A170STG5	A0A170R7G3;A0A170STF5	Q5FH27	argG	Argininosuccinate synthase	Amino-acid biosynthesis	Cytosol		common
	23.4414	23.5241	23.5394	23.207	23.1222	23.1914	13	13	13	35.5	35.5	35.5	52.564	0	170.35	71818000	95		2.91613	0.0510533	A0A161LZP3;A0A161M6R5;A0A170R414;A0A170SIK6;A0A170TYA3	A0A161LZP3;A0A170R414;A0A170SIK6;A0A170TYA3	Q5FH83	argH	Argininosuccinate lyase	Amino-acid biosynthesis	Cytosol		common
	24.5317	24.651	24.4732	24.1575	24.2676	24.2417	15	15	4	43.2	43.2	14.3	45.381	0	173.63	155530000	137		2.2212	0.0655435	A0A0H3LZ76;A0A161M005;Q5FH24	A0A0H3LZ76;A0A161M005;Q5FH24	Q5FH24	argJ	Arginine biosynthesis bifunctional protein ArgJ	Amino-acid biosynthesis	Cytosol		common
	24.3337	24.1342	24.2439	24.1636	24.2567	24.2364	13	13	13	56.7	56.7	56.7	37.331	0	220.93	131710000	78		0.103016	0.958812	A0A0H3M133;A0A170RH92;A0A170TPE2;Q5FGR5	A0A0H3M133;A0A170RH92;A0A170TPE2;Q5FGR5	Q5FGR5	asd	Aspartate-semialdehyde dehydrogenase	Amino-acid biosynthesis	Cytosol		common
	21.0417	20.6743	20.7932	21.5049	21.1816	20.7621	13	2	2	30.3	4.7	4.7	67.321	0	37.298	14128000	29		0.579781	0.308138	A0A170QXD8;A0A170S2F2	A0A170QXD8;A0A170S2F2	Q5FG09	aspS	Aspartate--tRNA(Asp/Asn) ligase	Protein biosynthesis	Cytosol		common
	24.0961	24.2559	24.4011	24.2513	24.3836	24.3788	14	14	3	32	32	6.4	67.276	0	113.42	139330000	110		0.370147	0.783323	A0A170RCP3	A0A170RCP3	Q5FG09	aspS	Aspartate--tRNA(Asp/Asn) ligase	Protein biosynthesis	Cytosol		common
	26.8968	26.9527	26.7747	26.9258	26.8978	26.7791	24	24	24	54.2	54.2	54.2	55.156	0	273.85	821590000	345		0.0350061	0.975277	A0A170RLB7	A0A170RLB7	Q5FF66	atpA	ATP synthase subunit alpha	ATP synthesis, Hydrogen ion transport, Ion transport, Transport	Membrane		common
	23.2457	23.6129	23.6438	23.3236	23.2884	23.5557	6	6	6	44.8	44.8	44.8	15.308	0	63.523	77828000	52		0.295868	0.758567	A0A0H3M190;A0A170R921;A0A170RWH5;A0A170RWI9;A0A170SWD7;Q5FGY4	A0A0H3M190;A0A170R921;A0A170SWD7;Q5FGY4	Q5FGY4	atpC	Putative ATP synthase epsilon chain 2	ATP synthesis, Hydrogen ion transport, Ion transport, Transport	Membrane		common
	27.2441	27.5192	27.2972	27.5799	27.2294	27.3459	33	33	33	84.7	84.7	84.7	54.814	0	323.31	1193300000	598		0.0839138	0.945371	A0A161LV20;A0A161LWW7;A0A170QS82	A0A161LV20;A0A161LWW7;A0A170QS82	Q5FGY3	atpD	ATP synthase subunit beta	ATP synthesis, Hydrogen ion transportUniRule annotation, Ion transport, Transport	Membrane		common
	21.8867	19.8923	21.1513	19.8567	23.585	21.5162	2	2	2	13.7	13.7	13.7	7.7742	0	26.864	26509000	13		0.214167	0.569908	A0A0H3M6Z8;Q5FGK7;Q93FT3	A0A0H3M6Z8;Q5FGK7;Q93FT3	Q5FGK7;Q93FT3	atpE	ATP synthase C chain	Oxidative phosphorylation	Membrane		common
	23.0811	22.8447	23.2298	23.4312	23.1437	23.3827	7	7	7	32.2	32.2	32.2	29.353	0	88.848	64787000	46		0.869479	0.253689	A0A170QQV3;A0A170R7X4;A0A170STX5	A0A170R7X4	Q5FH34	atpG	ATP synthase gamma chain	ATP synthesis, Hydrogen ion transport, Ion transport, Transport	Membrane		common
	21.0732	21.4526	21.3535	21.9492	20.6197	21.034	4	4	4	31.7	31.7	31.7	21.103	0	184.2	17432000	55		0.0794841	0.913664	A0A161MNM1;A0A170SDF0;A0A170TTD5	A0A161MNM1;A0A170SDF0;A0A170TTD5	Q5FF65	atpH	ATP synthase subunit delta	ATP synthesis, Hydrogen ion transport, Ion transport, Transport	Membrane		common
																						A0A0H3M276;A0A170RFY9;Q5FGK6	Q5FGK6_EHRRG	atpX	ATP synthase B chain	ATP synthesis, Hydrogen ion transport, Ion transport, Transport	Membrane	found in glycoproteome only	common
	19.6299	20.2468	20.9055	19.2045	21.0366	20.9719	2	2	2	20.2	20.2	20.2	25.181	0	21.331	10112000	4		0.071401	0.913436	A0A0H3M9G3;Q5FGJ4	A0A0H3M9G3;Q5FGJ4	Q5FGJ4	bioD	ATP-dependent dethiobiotin synthetase BioD	Biotin metabolism	Cytosol		common
	23.2978	23.7574	23.7914	23.9051	23.5971	23.7048	12	12	12	56.1	56.1	56.1	41.573	0	117.03	99499000	74		0.261753	0.759404	A0A0H3M8K5;A0A161LV61;A0A170SZW4;Q5FFL6	A0A161LV61;Q5FFL6	Q5FFL6	carA	Carbamoyl-phosphate synthase small chain	Amino-acid biosynthesis	Cytosol		common
	24.2876	24.4365	24.4305	24.2229	24.3651	24.3455	30	30	30	41.5	41.5	41.5	119.27	0	136.77	147400000	197		0.486103	0.797257	A0A0H3M8V1;A0A161LTS8;A0A161LX88;A0A170QWJ9;A0A170RC30;A0A170T7C3;A0A170T7E9;Q5FFV8	A0A0H3M8V1;A0A161LX88;A0A170QWJ9;A0A170RC30;A0A170T7C3;Q5FFV8	Q5FFV8	carB	Carbamoyl-phosphate synthase large chain	Amino-acid biosynthesis	Cytosol		common
	26.5214	26.7152	26.7821	26.4727	26.3469	26.3702	49	49	49	67	67	67	96.583	0	323.31	659610000	518		1.46949	0.150637	A0A0H3LZS4;A0A161LVY8;A0A161LX95;A0A161M488;A0A170RC69;A0A170T826;Q5FFZ3	A0A0H3LZS4;A0A161LVY8;A0A161LX95;A0A170RC69;A0A170T826;Q5FFZ3	Q5FFZ3	clpB	Chaperone protein ClpB	Stress response	Cytosol		common
	25.916	25.894	26.2205	26.2021	26.2812	26.1307	10	10	10	69.7	69.7	69.7	21.942	0	184.53	485880000	169		0.787366	0.406576	A0A161LY89;A0A170R4C3;A0A170TZ92	A0A161LY89;A0A170R4C3;A0A170TZ92	Q5FFG7	clpP	ATP-dependent Clp protease proteolytic subunit	Stress response	Cytosol		common
	25.2602	25.6943	25.6679	25.3588	25.5035	25.3899	20	20	20	62.3	62.3	62.3	44.764	0	186.07	328760000	190		0.347547	0.717734	A0A170SJK5	A0A170SJK5	Q5FFG6	clpX	ATP-dependent Clp protease ATP-binding subunit ClpX	Stress response; Host-virus interaction	Cytosol		common
	23.1685	23.2126	23.134	23.5509	22.6882	23.6521	6	6	6	11.4	11.4	11.4	56.879	0	11.234	68218000	49		0.15261	0.830912	A0A0H3M1Z2;A0A170REY8;A0A170S660;Q5FGC4	A0A0H3M1Z2;A0A170REY8;A0A170S660;Q5FGC4	Q5FGC4	ctaD	Cytochrome c oxidase subunit 1	Electron transport, Respiratory chain, Transport	Membrane		common
	22.3768	22.5218	22.403	22.3009	22.0925	22.0234	4	4	4	25.4	25.4	25.4	19.098	0	18.342	34272000	37		1.44899	0.127857	A0A0H3M8X8;A0A161LTW2;Q5FG01	A0A0H3M8X8;A0A161LTW2;Q5FG01	Q5FG01	cycM	Cytochrome c homolog	Electron transport, Respiratory chain, Transport	Membrane		common
	25.4074	25.3433	25.5481	25.6926	25.6121	25.8072	14	14	14	47.6	47.6	47.6	32.483	0	323.31	338200000	176		1.51222	0.152405	A0A0H3LZH7;A0A161LSY2;A0A161MMI4;A0A161MNX0;A0A170SMZ0;Q5FHF1	A0A0H3LZH7;A0A161LSY2;A0A161MMI4;A0A161MNX0;A0A170SMZ0;Q5FHF1	Q5FHF1	dapA	4-hydroxy-tetrahydrodipicolinate synthase	Amino-acid biosynthesis	Cytosol		common
	22.5549	22.8405	23.1538	22.5722	22.7046	22.7419	9	9	9	49.2	49.2	49.2	28.982	0	14.91	49926000	33		0.41731	0.580951	A0A161LYW5;A0A170RB68	A0A161LYW5;A0A170RB68	Q5FFT0	dapB	4-hydroxy-tetrahydrodipicolinate reductase	Amino-acid biosynthesis	Cytosol		common
	24.7802	25.2447	25.104	25.4806	25.2012	25.0995	9	9	2	48.4	48.4	8	31.458	0	72.998	272790000	290		0.537352	0.445465	A0A0H3M070	A0A0H3M070	Q5FF20	dapD	2,3,4,5-tetrahydropyridine-2,6-dicarboxylate N-succinyltransferase	Amino-acid biosynthesis	Cytosol		common
	20.3302	20.4653	20.1443	20.7474	20.2057	20.0795	3	3	3	28.6	28.6	28.6	20.715	0	18.044	8956800	10		0.0470414	0.958227	A0A0H3M1Q6;A0A170RDJ8;A0A170S3J3;Q5FG59	A0A0H3M1Q6;A0A170RDJ8;A0A170S3J3;Q5FG59	Q5FG59	dcd	dCTP deaminase	Nucleotide biosynthesis	Cytosol		common
	24.0377	23.9754	24.0173	24.0241	24.2867	24.189	12	12	9	35.5	35.5	26.7	45.158	0	63.001	120570000	76		0.928241	0.459015	A0A0H3M090;A0A161LXZ6;A0A170TRU8;Q5FF48	A0A0H3M090;A0A161LXZ6;A0A170TRU8;Q5FF48	Q5FF48	def	Peptide deformylase	Protein biosynthesis	Cytosol		common
	26.5218	26.8476	26.8168	27.2783	26.9352	27.1203	23	23	23	63.4	63.4	63.4	51.253	0	323.31	870580000	429		1.25079	0.0874902	A0A0H3M0S9;A0A170R037;Q5FGH2	A0A0H3M0S9;A0A170R037;Q5FGH2	Q5FGH2	degP	Periplasmic serine endoprotease DegP-like	Stress response	Membrane		common
	20.4363	20.7602	20.3518	19.9166	20.0201	20.4801	5	5	5	28.7	28.7	28.7	19.944	0	10.214	8966200	16		0.818981	0.172628	A0A0H3M7C5;A0A161LW38;A0A170RIB7;A0A170SBV6;A0A170TR62;Q5FF17	A0A0H3M7C5;A0A161LW38;A0A170RIB7;A0A170SBV6;A0A170TR62;Q5FF17	Q5FF17	dfp	DNA/pantothenate metabolism flavoprotein homolog	Coenzyme A biosynthetic process/pantothenate catabolic process	Cytosol		common
	24.2322	24.0885	24.1151	23.7704	24.0651	24.2944	16	16	16	45	45	45	42.102	0	74.849	122920000	100		0.256746	0.788301	A0A161LXP4;A0A170RJ04;A0A170SB24;A0A170TPR7;A0A170TPT3	A0A170RJ04;A0A170SB24;A0A170TPR7	Q5FGQ8	dnaJ	Chaperone protein DnaJ	Stress response, DNA replication	Cytosol		common
	28.7399	28.9017	28.8574	29.1296	29.2607	29.0626	46	46	46	65.6	65.6	65.6	68.981	0	323.31	3753600000	1259		1.8657	0.081	A0A161MLM6;A0A170T2Q9	A0A161MLM6;A0A170T2Q9	Q5FFM4	dnaK	Chaperone protein DnaK	Stress response, DNA replication	Cytosol/membrane		common
	23.1239	23.9024	23.8751	23.7515	23.4923	23.3952	16	16	16	48.5	48.5	48.5	41.751	0	127.25	88046000	75		0.114937	0.881892	A0A0H3M059;A0A170RF74;A0A170TGD5;Q5FGF0	A0A0H3M059;A0A170RF74;A0A170TGD5;Q5FGF0	Q5FGF0	dnaN	DNA polymerase III subunit beta	DNA replication, repair, recombination and degradation; Nucleotide excision repair	Cytosol		common
	23.414	23.375	23.4854	23.2964	23.3059	23.5353	16	16	4	40	40	11.8	56.559	0	121.86	75121000	71		0.209056	0.912542	A0A0H3M2B5;A0A170RIS0;A0A170SAJ5;A0A170TP78;Q5FGR7	A0A0H3M2B5;Q5FGR7	Q5FGR7	dnaX	DNA polymerase III subunit gamma/tau	DNA replication, repair, recombination and degradation	Cytosol		common
																						A0A170S3D7	Q5FG23	dsbE	Thiol:disulfide interchange protein dsb	Cell redox homeostasis	Membrane	found in phosphoproteome only	common
	23.2163	23.0113	23.0068	23.1035	22.4031	22.7122	4	4	4	50	50	50	13.28	0	51.533	53606000	34		0.72346	0.224928	A0A0H3M024;A0A161LX54;A0A170RY89;A0A170T0C5;Q5FFL4	A0A0H3M024;A0A161LX54;A0A170T0C5;Q5FFL4	Q5FFL4	dut	Deoxyuridine 5'-triphosphate nucleotidohydrolase	Pyrimidine metabolism	Membrane		common
																						A0A161LWV3;A0A161LYA3;A0A170RRN4;A0A170U2L0		EHRUM3_03700	(Dimethylallyl)adenosine tRNA methylthiotransferase	tRNA modification	n/d	found in glycoproteome only	common
	25.3181	25.5853	25.8424	25.888	26.0941	26.0587	16	16	0	67.3	67.3	0	24.441	0	134.09	405250000	185		1.23475	0.0764145	A0A170TP26	A0A170TP26	Q5FGR9	elbB	Enhancing lycopene biosynthesis protein 2	Cell redox homeostasis	Cytosol		common
																						A0A0H3M1C8;A0A161M7G0;A0A170RA39;A0A170RY76;Q5FFL7	Q5FFL7_EHRRG	engA	GTPase Der	Ribosome biogenesis	Cytosol	found in glycoproteome only	common
	23.793	24.1166	23.8202	24.0444	23.8217	24.0106	16	16	4	60.1	60.1	17.6	46.631	0	158.75	110400000	150		0.146012	0.912055	A0A170R9I0	A0A170R9I0	Q5FH95	eno	Enolase	Glycolysis	Cytosol/secreted		common
	23.5484	23.9895	22.9925	24.4958	23.4	23.7957	6	6	6	24.8	24.8	24.8	32.853	0	18.289	91672000	35		0.376692	0.410364	A0A0H3M4X6;A0A161LZF6;A0A170SB99;A0A170SBC0;A0A170TQ34;A0A170TQ42;Q5FF07	A0A0H3M4X6;A0A161LZF6;A0A170SBC0;A0A170TQ42;Q5FF07	Q5FF07	ERGA_CDS_00060	Hemolysin cluster	Hemolysis	Exported/periplasm		common
	25.2399	25.4377	24.7873	25.024	24.4953	25.5524	9	9	9	38.5	38.5	38.5	46.561	0	11.861	241610000	24		0.13381	0.847688	A0A0H3M052;A0A161LVZ3;A0A161LW27;A0A170RJA2;A0A170SBG1;A0A170TQC7;Q5FF34;X2CTD3;X2CTD4;X2CTI3;X2CTI4;X2CU49;X2CU53;X2CUG5;X2CUI7;X2CUV1;X2CUW7;X2CV77;X2CV79;X2CV80;X2CV82;X2CVL9;X2CVM0;X2CVX4	Q5FF34;X2CU49	Q5FF34	ERGA_CDS_00120	Uncharacterized protein	Uncharacterized protein	Membrane		common
	22.8663	23.3119	23.0771	23.1836	22.8547	22.9113	12	12	12	64.4	64.4	64.4	25.96	0	38.619	58555000	46		0.245851	0.79307	A0A0H3M4Z1;A0A161LZE4;A0A170TR06;Q5FF21;Q93FQ3	A0A0H3M4Z1;A0A161LZE4;A0A170TR06;Q5FF21	Q5FF21	ERGA_CDS_00260	Uncharacterized protein	Uncharacterized protein	Membrane		common
	23.0875	23.1396	22.8281	23.8618	22.9401	23.2239	9	9	9	40.3	40.3	40.3	36.252	0	37.773	71626000	52		0.487173	0.348708	A0A0H3M4Z5;A0A170RIH2;A0A170TRA3;Q5FF15	A0A0H3M4Z5;A0A170RIH2;A0A170TRA3;Q5FF15	Q5FF15	ERGA_CDS_00320	Uncharacterized protein	Oxidative phosphorylation	Membrane		common
	21.2619	20.6872	20.7675	20.9933	20.625	20.8464	6	3	3	35.4	22.1	22.1	29.833	0	65.301	11295000	12		0.149612	0.8674	A0A0H3M502;A0A161M0Y0;Q5FF49	A0A0H3M502;A0A161M0Y0;Q5FF49	Q5FF49	ERGA_CDS_00430	Uncharacterized protein	DNA polymerase-related protein	n/d		common
	26.1121	26.6622	27.304	26.5565	27.7188	26.7831	8	8	8	77.4	77.4	77.4	10.6	0	176.08	878790000	168		0.263243	0.573069	A0A0H3M0B0;Q5FF76	A0A0H3M0B0;Q5FF76	Q5FF76	ERGA_CDS_00640	Uncharacterized protein	Uncharacterized protein	n/d		common
	20.8032	20.9141	21.611	20.8427	20.9458	20.8006	12	3	2	17.5	3.1	1.9	93.956	0.0073314	1.0692	14342000	21		0.40767	0.487541	A0A0H3LYJ2;A0A0H3M518;A0A161LUD6;A0A161LW62;A0A170R2G2;A0A170TT51;Q5FF70	A0A161LW62;A0A170TT51	Q5FF70	ERGA_CDS_00700	Uncharacterized protein	Uncharacterized protein	n/d		common
	23.3458	23.6447	23.5609	23.7556	23.2272	23.6358	13	13	13	33.7	33.7	33.7	49.213	0	64.882	83599000	75		0.0416547	0.958945	A0A0H3LYJ6;A0A170R2I9;A0A170SDH8;A0A170TTG5;Q5FF63	A0A0H3LYJ6;A0A170R2I9;A0A170SDH8;A0A170TTG5;Q5FF63	Q5FF63	ERGA_CDS_00770	Uncharacterized protein	Uncharacterized protein	Membrane		common
	24.2852	24.5987	24.7219	24.7779	24.5867	24.5019	12	12	12	51.9	51.9	51.9	30.045	0	138.28	168960000	112		0.220654	0.831756	A0A0H3M521;A0A170R2J7;A0A170SDI2;A0A170TTI4;Q5FF62	A0A0H3M521;A0A170R2J7;A0A170SDI2;A0A170TTI4;Q5FF62	Q5FF62	ERGA_CDS_00780	Uncharacterized protein	Uncharacterized protein	n/d		common
	19.5544	20.9576	21.3199	20.7213	20.2555	20.793	5	5	5	18.9	18.9	18.9	32.235	0	11.577	11928000	14		0.0121336	0.976189	A0A0H3LYK0;A0A161M4R6;A0A170SDK0;Q5FF83	A0A0H3LYK0;A0A161M4R6;A0A170SDK0;Q5FF83	Q5FF83	ERGA_CDS_00820	Uncharacterized protein	Uncharacterized protein	n/d		common
	22.1857	23.0456	22.997	22.3001	22.3275	22.3398	9	2	2	39.4	5.2	5.2	21.86	0	4.6122	42822000	15		0.684843	0.191837	A0A170RLN4	A0A170RLN4	Q5FF98	ERGA_CDS_00890	Uncharacterized protein	Cell redox homeostasis	n/d		common
																						A0A170TU22	Q5FF97	ERGA_CDS_00900	Uncharacterized protein	Uncharacterized protein	Membrane	found in phosphoproteome only	common
	22.2145	22.2025	22.3987	22.5065	22.3471	23.0404	11	11	8	29.3	29.3	20	51.317	0	113.89	40398000	55		0.754041	0.199111	A0A0H3M7J6;Q5FF89	A0A0H3M7J6;Q5FF89	Q5FF89	ERGA_CDS_00980	Uncharacterized protein	Uncharacterized protein	Membrane		common
	19.4573	21.1784	20.9339	20.7071	20.5659	20.7142	3	3	3	26.1	26.1	26.1	13.583	0	5.8621	12105000	5		0.0919313	0.882024	A0A0H3M0E2;A0A170SEU4;A0A170SEV2;A0A170TNR1;A0A170TUI5;Q5FF85	A0A0H3M0E2;A0A170SEV2;A0A170TNR1;A0A170TUI5;Q5FF85	Q5FF85	ERGA_CDS_01020	Uncharacterized protein	regulation of transcription, DNA-templated	n/d		common
	23.0914	23.7099	23.2092	23.3761	23.1584	22.9499	2	2	2	18.1	18.1	18.1	16.181	0	40.235	68475000	30		0.317722	0.640253	A0A0H3M543;A0A161LY41;A0A170TVB0;Q5FFB4;Q93FP9	A0A0H3M543;A0A161LY41;A0A170TVB0;Q5FFB4;Q93FP9	Q5FFB4;Q93FP9	ERGA_CDS_01180	ABC transporter substrate binding protein	ABC Transporter	Membrane		common
	25.1964	25.5849	25.9759	25.447	25.3914	25.7593	14	14	1	67.1	67.1	12.4	23.538	0	283.81	351350000	138		0.073921	0.930773	A0A0H3M7M7;A0A161LWH6;A0A170TVT9	A0A0H3M7M7;A0A161LWH6;A0A170TVT9	Q5FH67	ERGA_CDS_01310	Uncharacterized protein	Uncharacterized protein	n/d		common
	21.6111	21.8805	21.8703	21.7494	21.6647	22.0293	3	3	3	35.9	35.9	35.9	11.616	0	28.661	24825000	18		0.0672522	0.956855	A0A0H3LYN8;A0A0H3M970;A0A170QZD0;A0A170R3E5;A0A170RES3;Q5FGB0;Q5FH65	A0A0H3LYN8;A0A0H3M970;A0A170R3E5;A0A170RES3;Q5FGB0;Q5FH65	Q5FGB0;Q5FH65	ERGA_CDS_01330;ERGA_CDS_07990	Putative Related to chaperon protein dnaJ	Stress response	Membrane		common
	20.3536	20.6325	20.5888	20.2463	20.444	20.7673	5	5	5	12.5	12.5	12.5	37.309	0	6.5009	10339000	15		0.0786971	0.94302	A0A0H3M7P1;A0A161LUI0;A0A170SH14;Q5FH50	A0A0H3M7P1;A0A161LUI0;A0A170SH14;Q5FH50	Q5FH50	ERGA_CDS_01480	Uncharacterized protein	Fatty acid biosynthesis	n/d		common
	24.0459	24.4753	24.0209	24.0161	23.9032	23.9211	20	20	20	54.6	54.6	54.6	60.631	0	294.66	121340000	116		0.704115	0.343658	A0A0H3M7P6;A0A170R3N2;A0A170SH52;A0A170TWY7;Q5FFF1	A0A0H3M7P6;A0A170R3N2;A0A170SH52;A0A170TWY7;Q5FFF1	Q5FFF1	ERGA_CDS_01530	Uncharacterized protein	RNA synthesis and modification	n/d		common
	21.5671	21.5165	21.5478	21.1873	21.0645	21.3057	4	4	4	27.7	27.7	27.7	23.473	0	104.61	18695000	25		2.13472	0.0545169	A0A0H3M5D6;A0A170R3Y8;A0A170TY35;Q5FFD1	A0A0H3M5D6;A0A170R3Y8;A0A170TY35;Q5FFD1	Q5FFD1	ERGA_CDS_01730	Uncharacterized protein	Uncharacterized protein	Membrane		common
	22.5422	23.0158	22.867	22.7348	23.2179	22.8712	12	12	7	32.6	32.6	21.1	45.002	0	70.15	52926000	77		0.264833	0.742325	A0A0H3M5E5;A0A170R459;Q5FH74	A0A0H3M5E5;A0A170R459;Q5FH74	Q5FH74	ERGA_CDS_01860	Uncharacterized protein	Uncharacterized protein	n/d		common
	22.2661	22.6119	22.077	21.9113	22.3827	22.3442	3	3	3	73.9	73.9	73.9	8.2713	0	23.266	36144000	19		0.185113	0.82597	A0A0H3M5E9;Q5FFH2	A0A0H3M5E9;Q5FFH2	Q5FFH2	ERGA_CDS_01920	Uncharacterized protein	Iron-sulfur cluster assembly	n/d		common
	20.1811	20.5424	20.3466	19.8394	20.0072	21.3056	3	3	3	12	12	12	45.331	0	41.778	7115000	5		0.0191941	0.970358	A0A0H3M0L8;A0A170RPF7;A0A170TZ07;Q5FFH1	A0A0H3M0L8;A0A170RPF7;A0A170TZ07;Q5FFH1	Q5FFH1	ERGA_CDS_01930	Uncharacterized protein	Uncharacterized protein	n/d		common
	20.7479	20.659	20.9256	20.7072	20.6779	20.6119	5	5	5	13	13	13	48.028	0	20.968	11677000	23		0.601353	0.658196	A0A0H3M0M2;A0A170SJU9;Q5FFG0	A0A0H3M0M2;A0A170SJU9;Q5FFG0	Q5FFG0	ERGA_CDS_02040	uncha/CBS/transporter associated domain protein	Transport	Membrane		common
	18.6286	20.9219	19.5528	20.1157	18.5442	18.6874	2	2	2	30.8	30.8	30.8	9.3351	0	9.5473	5687000	9		0.28281	0.456612	A0A0H3M7T7;A0A170RPZ3;A0A170SJX3;Q5FFF9	A0A0H3M7T7;A0A170RPZ3;A0A170SJX3;Q5FFF9	Q5FFF9	ERGA_CDS_02050	Uncharacterized protein	Uncharacterized protein	Membrane		common
	19.3065	18.8242	18.567	18.5615	18.5301	18.7032	2	2	2	13.4	13.4	13.4	34.057	0	4.012	3019300	11		0.604243	0.307514	A0A0H3LYT3;A0A170R4H7;Q5FFF7	A0A0H3LYT3;A0A170R4H7;Q5FFF7	Q5FFF7	ERGA_CDS_02070	Uncharacterized protein	Uncharacterized protein	Membrane		common
																						A0A170RQT5	Q5FFH9	ERGA_CDS_02320	Uncharacterized protein	Uncharacterized protein	Membrane	found in phosphoproteome only	common
	25.4043	25.2284	25.1568	24.9363	25.6251	25.1086	23	23	23	64.3	64.3	64.3	47.541	0	204.07	270550000	222		0.0629534	0.947239	A0A0H3M5H7;A0A161LZS0;A0A161M193;A0A161MMG8;A0A170SLD6;A0A170SLF0;A0A170U168;A0A170U191;Q5FFH5	Q5FFH5	Q5FFH5	ERGA_CDS_02360	Uncharacterized protein	Uncharacterized protein	n/d		common
																						A0A161MMH2	Q5FHC2	ERGA_CDS_02470	Uncharacterized protein	Uncharacterized protein	Membrane	found in phosphoproteome only	common
	20.0862	21.6823	21.5258	21.7665	21.5581	21.9558	5	5	5	22.8	22.8	22.8	24.361	0	5.3739	21691000	16		0.564544	0.171359	A0A0H3M0U5;A0A161LY97;A0A161M516;Q5FHB6	A0A0H3M0U5;A0A161LY97;A0A161M516;Q5FHB6	Q5FHB6	ERGA_CDS_02530	Putative glutathione S-transferase	Drug metabolism - cytochrome P450;Glutathione metabolism;Metabolism of xenobiotics by cytochrome P450	n/d		common
	24.689	24.9449	25.0015	25.0871	25.6653	25.233	19	19	19	52	52	52	38.502	0	243.59	250480000	168		1.06576	0.0869347	A0A0H3M5M2;A0A161M3J7;A0A170R5A2;A0A170SN12;Q5FHE9	A0A0H3M5M2;A0A161M3J7;A0A170R5A2;A0A170SN12;Q5FHE9	Q5FHE9	ERGA_CDS_02690	Uncharacterized protein	Uncharacterized protein	n/d	similar to ats-1	common
																						A0A170SN41	Q5FHE5	ERGA_CDS_02730	Uncharacterized protein	Uncharacterized protein	n/d	found in phosphoproteome only	common
	22.4275	22.9401	23.0334	22.4916	23.0502	22.6836	11	11	11	55	55	55	37.461	0	153.06	49878000	60		0.0829392	0.925879	A0A0H3M5N1;A0A161M540;A0A161ML83;Q5FHH6	A0A0H3M5N1;A0A161M540;Q5FHH6	Q5FHH6	ERGA_CDS_02900	Uncharacterized protein	Uncharacterized protein	Membrane		common
																						A0A170QNK2	Q5FHJ8	ERGA_CDS_03180	Uncharacterized protein	Uncharacterized protein	n/d	found in phosphoproteome only	common
	19.0963	19.5566	19.3391	19.6914	19.1127	19.224	3	3	3	11.4	11.4	11.4	23.151	0	32.901	4541300	16		0.0180147	0.976338	A0A0H3M5U8;A0A170SQM7;Q5FHJ0	A0A0H3M5U8;A0A170SQM7;Q5FHJ0	Q5FHJ0	ERGA_CDS_03260	Uncharacterized protein	Uncharacterized protein	Membrane		common
	24.7882	25.2403	24.8656	24.5317	24.6867	24.9041	18	18	18	70.6	70.6	70.6	37.377	0	213.89	208040000	147		0.659804	0.330128	A0A0H3M850;A0A161LWP1;A0A170SRJ8;Q5FHL4	A0A0H3M850;Q5FHL4	Q5FHL4	ERGA_CDS_03480	Uncharacterized protein	Uncharacterized protein	n/d		common
	20.2806	21.7322	21.2865	21.0653	20.9663	21.3979	5	5	5	17.9	17.9	17.9	56.279	0	31.825	16675000	8		0.0326563	0.961578	A0A0H3M861;A0A161LUV5;A0A161LWQ3;A0A170QQ02;A0A170SSH9;Q5FHP4	A0A0H3M861;A0A161LUV5;Q5FHP4	Q5FHP4	ERGA_CDS_03660	Uncharacterized protein	Uncharacterized protein	Membrane		common
	22.1308	22.4811	22.1151	22.3394	22.5758	22.6216	5	5	5	26.9	26.9	26.9	28.312	0	61.023	37640000	37		0.846657	0.256325	A0A170QQ32;A0A170SSP0	A0A170QQ32;A0A170SSP0	Q5FHN8	ERGA_CDS_03720	Probable transcriptional regulatory protein ERGA_CDS_03720	Transcription	Cytosol		common
	19.6145	20.8014	20.7477	20.0321	20.2555	20.3289	2	2	2	14.4	14.4	14.4	17.002	0	14.226	8246900	5		0.174004	0.766337	A0A0H3LZQ9;A0A161MLD3;A0A170R7B0;Q5FHM9	A0A0H3LZQ9;A0A161MLD3;A0A170R7B0;Q5FHM9	Q5FHM9	ERGA_CDS_03810	Uncharacterized protein	Uncharacterized protein	n/d		common
	20.136	20.32	20.8052	20.3422	20.0562	20.1427	5	5	5	17.6	17.6	17.6	47.365	0	92.409	9032700	12		0.480976	0.445852	A0A0H3LZ71;A0A161M750;A0A161MMN4;A0A170RU83;A0A170ST46;Q5FHM8	A0A0H3LZ71;A0A161MMN4;A0A170RU83;A0A170ST46;Q5FHM8	Q5FHM8	ERGA_CDS_03820	Deoxyguanosinetriphosphate triphosphohydrolase-like protein	Purine metabolism	n/d		common
	22.1312	21.484	21.7684	21.3458	21.1914	22.1641	2	2	1	9.6	9.6	5.3	33.739	0	60.913	24851000	24		0.254313	0.6408	A0A170ST93;Q5FH28	A0A170ST93;Q5FH28	Q5FH28	ERGA_CDS_03840	Uncharacterized protein	Uncharacterized protein	Membrane		common
	24.4312	24.3395	24.382	24.8734	25.3927	24.5264	10	10	10	66.3	66.3	66.3	20.118	0	210.2	182250000	126		1.0135	0.0752292	Q5FH18	Q5FH18	Q5FH18	ERGA_CDS_03940	Uncharacterized protein	Uncharacterized protein	Membrane		common
	23.9432	24.3511	24.2716	23.4448	24.2437	23.8543	10	10	2	44.8	44.8	9.5	35.906	0	208.93	118620000	64		0.579437	0.282845	A0A0H3M154;Q5FGU4;Q93FU3	A0A0H3M154;Q5FGU4;Q93FU3	Q5FGU4;Q93FU3	ERGA_CDS_04130	Uncharacterized protein	Transport	Membrane		common
	22.8225	23.2239	23.1999	23.1252	22.9728	23.0863	6	6	6	29.5	29.5	29.5	22.726	0	70.169	60251000	40		0.0515939	0.960195	A0A0H3LZ94;A0A170QQY6;A0A170SU95;Q5FGU1	A0A0H3LZ94;A0A170QQY6;A0A170SU95;Q5FGU1	Q5FGU1	ERGA_CDS_04160	Uncharacterized protein	Uncharacterized protein	Membrane		common
	24.5251	24.3107	24.5642	24.2638	24.1006	24.0819	13	13	13	46.3	46.3	46.3	40.396	0	105.79	140330000	132		1.50501	0.1044	A0A0H3LZU8;A0A161LUZ7;A0A170RVF1;Q5FGS6	A0A0H3LZU8;A0A161LUZ7;A0A170RVF1;Q5FGS6	Q5FGS6	ERGA_CDS_04310	Uncharacterized protein	Uncharacterized protein	n/d		common
	24.309	24.2824	24.3669	24.2481	24.0699	24.0119	8	8	8	29.6	29.6	29.6	15.678	0	54.789	130520000	57		1.30323	0.265949	A0A0H3M170;A0A161LX05;A0A161M1K8;A0A170QR85;Q5FGS3	A0A0H3M170;A0A161LX05;A0A161M1K8;A0A170QR85;Q5FGS3	Q5FGS3	ERGA_CDS_04340	Uncharacterized protein	Uncharacterized protein	Membrane		common
	21.688	22.0472	22.0187	21.9178	20.9043	21.7554	2	2	2	36.1	36.1	36.1	7.9252	0	86.908	24360000	18		0.513642	0.283916	A0A0H3LZV1;A0A170SV14;Q5FGW7	A0A0H3LZV1;A0A170SV14;Q5FGW7	Q5FGW7	ERGA_CDS_04390	Uncharacterized protein	Uncharacterized protein	n/d		common
	23.9644	23.9236	23.9821	23.9783	24.9377	24.4081	9	9	9	40.8	40.8	40.8	17.514	0	45.192	133090000	66		0.806346	0.124145	A0A0H3M8C1;A0A161M3V2;A0A161MP63;A0A170QRQ8;A0A170RVV7;A0A170SVD6;Q5FGV8	A0A0H3M8C1;A0A161M3V2;A0A170QRQ8;A0A170RVV7;A0A170SVD6;Q5FGV8	Q5FGV8	ERGA_CDS_04480	Uncharacterized protein	Uncharacterized protein	n/d		common
	22.8646	22.4461	22.9189	22.4289	22.7883	22.4598	5	5	5	64.2	64.2	64.2	11.22	0	101.21	44176000	38		0.415943	0.571559	A0A0H3LZC8;A0A161M1N0;A0A170R8Z5;Q5FGY6	A0A0H3LZC8;A0A161M1N0;A0A170R8Z5;Q5FGY6	Q5FGY6	ERGA_CDS_04680	Uncharacterized protein	Uncharacterized protein	n/d		common
	21.1051	20.0685	20.0747	20.8172	20.5275	20.9318	6	6	6	8.1	8.1	8.1	116.61	0	10.25	10554000	16		0.397013	0.414734	A0A0H3M8G5;A0A161LYQ3;A0A161M5F4;A0A170QSG3;A0A170SX26;Q5FGX1	A0A0H3M8G5;A0A161LYQ3;A0A161M5F4;A0A170QSG3;A0A170SX26;Q5FGX1	Q5FGX1	ERGA_CDS_04830	Probable aminoglycoside efflux pump (Acriflavine resistance protein D)	Transport	Membrane		common
	19.7225	19.5091	20.4057	19.642	19.4498	19.9985	2	2	2	10.5	10.5	10.5	26.823	0	22.574	6213600	9		0.226737	0.717241	A0A0H3M8H5;A0A161LV45;A0A161LYQ9;A0A161LYV6;Q5FH89	A0A0H3M8H5;A0A161LV45;A0A161LYQ9;A0A161LYV6;Q5FH89	Q5FH89	ERGA_CDS_05020	Ribosomal RNA small subunit methyltransferase E	rRNA processing	Cytosol		common
	21.7611	21.5258	19.6179	21.8355	22.0254	19.8444	3	3	3	39.8	39.8	39.8	21.472	0	6.2494	20111000	29		0.0982668	0.85109	A0A0H3M695;A0A170QT67;A0A170R9S9;A0A170RXS1;A0A170SYY0;A0A170SZ34;Q5FH06	A0A0H3M695;A0A170QT67;A0A170R9S9;A0A170SYY0;A0A170SZ34;Q5FH06	Q5FH06	ERGA_CDS_05160	Similar to human and bovine Cytochrome c1	Electron transport, Respiratory chain, Transport	Membrane		common
	21.8732	22.1203	22.1536	22.2068	22.2455	22.2935	8	8	3	24	24	9.4	40.616	0	47.409	31632000	42		1.01914	0.32977	A0A0H3M020;A0A170RA03;Q5FGZ5	A0A0H3M020;A0A170RA03;Q5FGZ5	Q5FGZ5	ERGA_CDS_05270	Uncharacterized protein	Transport	Membrane		common
	24.351	24.7286	24.7903	24.6201	24.5309	24.6717	10	10	10	33.4	33.4	33.4	43.33	0	63.564	175120000	105		0.0371508	0.971488	A0A0H3M6A0;A0A161LYX4;A0A170RA21;Q5FFL9	A0A0H3M6A0;A0A161LYX4;A0A170RA21;Q5FFL9	Q5FFL9	ERGA_CDS_05290	Uncharacterized protein	Uncharacterized protein	Membrane		common
	21.9726	21.5637	21.919	21.5721	22.012	21.9217	13	13	5	8.3	8.3	3	251.47	0	34.695	24688000	21		0.0305107	0.971958	A0A0H3M1D4;A0A0H3M6A2;A0A170QTU2;A0A170QTV1;A0A170RYA1;A0A170RYB7;A0A170T0J3;A0A170T0K9;Q5FFL2	A0A0H3M1D4;A0A170QTV1;A0A170RYB7;A0A170T0K9;Q5FFL2	Q5FFL2	ERGA_CDS_05360	VirB6 protein	Transport/virulence	Membrane		common
	22.8679	23.5437	23.2012	22.8233	23.4997	23.0889	25	25	16	24.8	24.8	17.4	175.98	0	230.95	66199000	78		0.0856904	0.924502	A0A161LTI2;A0A161LX11;A0A170RYD2;A0A170T0N9;A0A170T0Q9;Q5FFL1	A0A161LTI2;A0A170T0N9;Q5FFL1	Q5FFL1	ERGA_CDS_05370	VirB6 protein	Transport/virulence	Membrane		common
	20.8259	21.1912	20.8777	21.5659	21.6621	21.1819	10	10	10	17	17	17	102.86	0	53.111	16577000	25		1.27482	0.0549556	A0A0H3M030;A0A170QTW5;A0A170RA72;A0A170T0T3;Q5FFL0	A0A170RA72;Q5FFL0	Q5FFL0	ERGA_CDS_05380	VirB6 protein	Transport/virulence	Membrane		common
	19.5301	19.1402	20.0117	20.0122	19.9567	20.3262	5	5	5	15.7	15.7	15.7	52.918	0	20.023	6319300	11		0.905701	0.087	A0A0H3LZI8;A0A170QU23;A0A170T1D1;Q5FFK3	A0A0H3LZI8;Q5FFK3	Q5FFK3	ERGA_CDS_05450	Uncharacterized protein	Uncharacterized protein	n/d		common
	21.1379	21.6756	21.3339	22.2373	21.7287	21.8776	10	10	4	23.2	23.2	9.1	66.644	0	54.644	23680000	39		1.21934	0.0523468	Q5FFN7	Q5FFN7	Q5FFN7	ERGA_CDS_05540	Uncharacterized protein	metalloaminopeptidase activity	n/d		common
	19.2284	18.5603	18.9847	18.3575	18.625	18.9275	3	3	3	12.4	12.4	12.4	68.623	0	3.4138	2940900	6		0.491186	0.389967	Q5FFQ9	Q5FFQ9	Q5FFQ9	ERGA_CDS_05750	Uncharacterized protein	Uncharacterized protein	n/d		common
	23.4411	23.6853	23.5182	23.6175	23.4063	23.3545	14	14	14	36.9	36.9	36.9	56.684	0	128.67	80495000	78		0.339932	0.787043	A0A0H3M069;A0A161LYV5;A0A170RAW2;A0A170T3C5;Q5FFQ5	A0A0H3M069;A0A161LYV5;A0A170RAW2;A0A170T3C5;Q5FFQ5	Q5FFQ5	ERGA_CDS_05790	Carboxypeptidase 1	Protein biosynthesis	n/d		common
	21.1751	21.5285	21.3416	20.9012	20.9312	21.0362	5	5	5	20.8	20.8	20.8	36.454	0	13.055	16144000	12		1.62963	0.0638907	A0A0H3M8Q2;A0A161MLN5;A0A161MMZ2;A0A170T3Q3;Q5FFP9;Q93FQ2	A0A0H3M8Q2;A0A161MLN5;A0A161MMZ2;A0A170T3Q3;Q5FFP9	Q5FFP9	ERGA_CDS_05850	Uncharacterized protein	Uncharacterized protein	n/d		common
	20.6855	19.9708	20.9751	20.7923	21.2751	21.2379	4	4	4	18.3	18.3	18.3	18.136	0	2.6949	13122000	9		0.763313	0.115005	A0A0H3M1H9;A0A161LVA4;A0A161M0C3;Q5FFS9	A0A0H3M1H9;A0A161LVA4;A0A161M0C3;Q5FFS9	Q5FFS9	ERGA_CDS_05980	Uncharacterized protein	FMN binding	Membrane		common
	22.4581	22.9195	22.585	23.5003	22.6111	23.1019	7	7	7	22.2	22.2	22.2	48.784	0	74.645	53345000	43		0.64563	0.202288	A0A0H3LZN8;A0A161LX85;A0A161MLP6;Q5FFS5	A0A0H3LZN8;A0A161LX85;A0A161MLP6;Q5FFS5	Q5FFS5	ERGA_CDS_06020	Uncharacterized protein	Transport	Membrane		common
	22.6753	22.4408	22.7879	22.436	22.893	23.1376	6	6	6	87.6	87.6	87.6	11.084	0	30.963	48011000	34		0.337264	0.614319	A0A0H3M1J4;A0A161M0E6;Q5FFX4	A0A0H3M1J4;A0A161M0E6;Q5FFX4	Q5FFX4	ERGA_CDS_06370	Uncharacterized protein	Uncharacterized protein	n/d		common
	22.0426	22.2337	22.0882	22.641	21.8033	22.3666	5	5	5	57	57	57	14.012	0	120.34	32662000	49		0.230431	0.74601	A0A0H3M8T2;A0A161M476;Q5FFX3	A0A0H3M8T2;A0A161M476;Q5FFX3	Q5FFX3	ERGA_CDS_06380	Cell division protein ZapA	Cell cycle, Cell division	Cytosol		common
	23.1488	23.0688	23.1767	23.0917	22.5899	23.5868	7	7	7	21.8	21.8	21.8	39.37	0	58.125	65401000	49		0.0496542	0.954435	A0A0H3M0A6;A0A161LVG4;A0A161LVU0;A0A161MPF3;A0A170T6M6;Q5FFX2	A0A161LVU0;A0A161MPF3;A0A170T6M6;Q5FFX2	Q5FFX2	ERGA_CDS_06390	Uncharacterized protein	Uncharacterized protein	Membrane		common
	23.6944	22.82	22.7171	22.2171	24.171	22.936	3	3	3	14.2	14.2	14.2	15.587	0	68.358	64887000	43		0.0157513	0.972274	A0A0H3LZR0;A0A170RBY0;A0A170T6Y7;Q5FFW6	Q5FFW6	Q5FFW6	ERGA_CDS_06450	Uncharacterized protein	Uncharacterized protein	n/d		common
	26.5576	26.7861	27.0007	26.6213	26.6632	26.4431	6	6	6	69.8	69.8	69.8	12.054	0	299.03	728790000	162		0.641771	0.426625	A0A0H3M0B9;A0A161MN27;Q5FFV7	A0A0H3M0B9;A0A161MN27;Q5FFV7	Q5FFV7	ERGA_CDS_06540	Uncharacterized protein	Uncharacterized protein	n/d		common
	24.7639	25.2378	24.9939	25.2359	25.1059	24.7867	12	12	12	69.7	69.7	69.7	28.114	0	249.13	230880000	166		0.081983	0.931416	A0A0H3M0C2;A0A161LTT6;A0A161LXC5;Q5FFZ4	A0A0H3M0C2;A0A161LTT6;A0A161LXC5;Q5FFZ4	Q5FFZ4	ERGA_CDS_06610	Uncharacterized protein	Cell redox homeostasis	Membrane		common
	24.5818	25.1722	25.2583	25.5667	24.9223	24.9847	12	12	12	79.1	79.1	79.1	27.68	0	98.723	248810000	150		0.200538	0.759376	A0A0H3M6G2;A0A170RC84;A0A170S1L0;Q5FFZ2	A0A0H3M6G2;A0A170RC84;A0A170S1L0;Q5FFZ2	Q5FFZ2	ERGA_CDS_06630	Uncharacterized protein	Uncharacterized protein	n/d		common
	24.468	24.4389	24.4932	24.3896	24.5991	24.4616	10	10	10	60.8	60.8	60.8	30.112	0	61.869	156370000	98		0.0944928	0.960034	A0A0H3M1N9;A0A170QXI8;A0A170RCS8;Q5FG02	A0A0H3M1N9;A0A170QXI8;A0A170RCS8;Q5FG02	Q5FG02	ERGA_CDS_06960	Uncharacterized protein	Uncharacterized protein	n/d		common
	23.6155	24.0493	24.0728	24.1289	24.2323	24.3791	10	10	10	12.1	12.1	12.1	97.463	0	248.35	124150000	78		0.945043	0.172117	A0A0H3M8Z0;A0A161LW25;A0A170RD75;A0A170TAX2;Q5FG25	A0A0H3M8Z0;A0A161LW25;A0A170RD75;A0A170TAX2;Q5FG25	Q5FG25	ERGA_CDS_07160	Uncharacterized protein	Transport	Membrane		common
	21.5232	21.6885	21.8594	21.3892	21.6273	21.6711	3	3	3	46.6	46.6	46.6	8.3445	0	51.755	22147000	20		0.416138	0.669578	A0A0H3M6K0;A0A161LXC0;A0A170RD96;Q5FG22	A0A0H3M6K0;A0A161LXC0;A0A170RD96;Q5FG22	Q5FG22	ERGA_CDS_07190	Uncharacterized protein	Uncharacterized protein	n/d		common
	26.9605	27.4031	27.1867	27.253	26.8859	27.2474	17	17	6	71.2	71.2	21.6	28.113	0	323.31	1026400000	422		0.112368	0.918645	A0A0H3LZX5;A0A170S3N4;Q5FG55;Q93FS2	A0A0H3LZX5;A0A170S3N4;Q5FG55;Q93FS2	Q5FG55;Q93FS2	ERGA_CDS_07300	Similar to thiol:disulfide interchange protein dsbA	Stress response	n/d		common
																						Q5FG47	Q5FG47	ERGA_CDS_07380	Uncharacterized protein	Uncharacterized protein	Membrane	found in phosphoproteome only	common
																						A0A170S464	Q5FG73	ERGA_CDS_07460	Putative 3-methyladenine DNA glycosylase	DNA replication, repair, recombination and degradation	Membrane	found in phosphoproteome only	common
	23.8116	24.0732	23.9257	23.7732	23.9352	23.9166	9	9	9	44.8	44.8	44.8	27.373	0	190.36	107030000	75		0.270872	0.860909	A0A0H3M016;A0A161LXI0;A0A170S501;A0A170TE96;Q5FG95	A0A0H3M016;A0A161LXI0;A0A170S501;A0A170TE96;Q5FG95	Q5FG95	ERGA_CDS_07730	Uncharacterized protein	Cell redox homeostasis	n/d		common
	21.973	22.091	22.0506	22.485	22.1475	21.8733	6	6	6	30	30	30	24.605	0	79.833	30530000	67		0.292777	0.731346	A0A0H3M6P2;A0A170REC7;A0A170S535;Q5FG93	A0A0H3M6P2;A0A170REC7;A0A170S535;Q5FG93	Q5FG93	ERGA_CDS_07750	Uncharacterized protein	Transport	Membrane		common
	23.7069	24.0283	23.5883	23.6505	23.6947	23.4663	2	2	1	49.3	49.3	25.3	8.5948	0	47.26	93450000	47		0.500953	0.557138	A0A0H3M0M1;Q5FG89	A0A0H3M0M1;Q5FG89	Q5FG89	ERGA_CDS_07790	50S ribosomal protein L31	Translation	Ribosome		common
	20.2687	20.0661	20.6679	19.5909	20.0171	19.8641	2	2	2	27.8	27.8	27.8	11.171	0	28.019	7050300	5		1.10898	0.0709418	A0A0H3M960;A0A161LXF0;A0A170REL8;Q5FGA0	A0A0H3M960;A0A161LXF0;A0A170REL8;Q5FGA0	Q5FGA0	ERGA_CDS_07880	Putative NADH-ubiquinone oxidoreductase subunit	Oxidative phosphorylation	n/d		common
	24.656	25.1652	24.6091	24.4154	24.2721	24.6617	18	18	18	47.8	47.8	47.8	48.459	0	248.17	184130000	176		0.786932	0.191057	A0A0H3M031;A0A0H3M1Y0;A0A170QZ91;A0A170REN5;A0A170S5J8;A0A170TF20;Q5FGB7	A0A0H3M1Y0;A0A170QZ91;A0A170REN5;A0A170S5J8;A0A170TF20;Q5FGB7	Q5FGB7	ERGA_CDS_07920	Uncharacterized protein	ATP synthesis, Hydrogen ion transport, Ion transport, Transport	Membrane		common
																						A0A0H3M965;Q5FGB5	Q5FGB5_EHRRG	ERGA_CDS_07940	Uncharacterized protein	Uncharacterized protein	Membrane	found in glycoproteome only	common
	23.5153	23.8689	24.3659	24.0371	23.1761	23.7067	6	6	6	42.2	42.2	42.2	20.514	0	227.95	99266000	52		0.322907	0.539647	A0A0H3M1Y4;A0A161LXF4;A0A170TFE9;Q5FGB1	A0A0H3M1Y4;A0A161LXF4;A0A170TFE9;Q5FGB1	Q5FGB1	ERGA_CDS_07980	Uncharacterized protein	Iron-sulfur cluster assembly	n/d		common
	24.556	24.3939	24.738	24.8038	24.9971	24.9866	5	5	5	42.9	42.9	42.9	13.49	0	109.16	190720000	102		1.44853	0.0814154	A0A0H3M050;A0A170RF19;A0A170S682;Q5FGE0	A0A0H3M050;A0A170RF19;A0A170S682;Q5FGE0	Q5FGE0	ERGA_CDS_08130	Uncharacterized protein	Uncharacterized protein	Membrane		common
																						A0A0H3M9A1	Q5FGE3	ERGA_CDS_08300	Uncharacterized protein	Uncharacterized protein	Membrane	found in phosphoproteome only	common
	24.1481	25.1046	25.2962	26.1248	24.9551	25.6333	4	4	3	31.9	31.9	23.9	14.432	0	156.55	287420000	41		0.66625	0.116074	A0A161LW49;A0A161LXL2;A0A161M673;A0A170QZZ0;Q5FGF8	Q5FGF8	Q5FGF8	ERGA_CDS_08360	VirB2 protein (homolog VirB2-8)	Transport/virulence	Membrane		common
																						A0A0H3M9A6;A0A161LW49;A0A161LXL2;A0A161M673;A0A170QZZ0;Q5FGF7	Q5FGF7_EHRRG	ERGA_CDS_08370	Uncharacterized protein	Uncharacterized protein	Membrane	found in glycoproteome only	common
	24.7883	25.4225	24.8121	24.6963	24.6185	24.2847	13	13	13	50.5	50.5	50.5	49.764	0	131.84	201430000	156		0.911798	0.103177	A0A0H3M6U6;A0A161LW57;A0A161LZ91;Q5FGG8	A0A0H3M6U6;A0A161LW57;A0A161LZ91;Q5FGG8	Q5FGG8	ERGA_CDS_08470	Hypothetical zinc protease	Degradation of proteins	n/d		common
	20.437	20.3512	21.5032	20.3614	20.6397	20.3644	12	1	1	50.8	2.3	2.3	39.441	0	1.9376	11122000	6		0.333193	0.498559	A0A170RFS9	A0A170RFS9	Q5FGJ0	ERGA_CDS_08650	Zinc metalloprotease	Degradation of proteins	Membrane		common
	24.4548	24.823	25.0977	24.8818	24.4566	24.5304	12	12	1	49.1	49.1	3.7	42.233	0	322.7	188350000	172		0.301434	0.656412	A0A0H3M0X3;A0A161LWB8;Q5FGJ0	A0A0H3M0X3;A0A161LWB8;Q5FGJ0	Q5FGJ0	ERGA_CDS_08650	Zinc metalloprotease	Degradation of proteins	Membrane		common
	27.3569	27.6771	27.84	27.8154	28.176	28.0161	14	14	14	63.2	63.2	63.2	20.913	0	323.31	1632400000	502		1.00672	0.126762	A0A0H3M6Z2;A0A161LW66;A0A161LZA0;A0A170R0E6;A0A170S864;A0A170S874;A0A170TJG3;A0A170TJH2;A0A170TJK2;Q5FGI8	A0A0H3M6Z2;A0A161LW66;A0A161LZA0;A0A170S864;A0A170TJH2;Q5FGI8	Q5FGI8	ERGA_CDS_08670	Putative outer membrane protein	Uncharacterized protein	Membrane		common
	17.6405	16.3588	17.4885	17.4683	17.5647	18.0425	1	1	1	5.3	5.3	5.3	23.241	0	1.9938	1228400	11		0.527501	0.21713	A0A0H3M0X8;A0A170R0J1;A0A170RFU7;A0A170TJQ0;Q5FGI4	A0A0H3M0X8;A0A170R0J1;A0A170RFU7;A0A170TJQ0;Q5FGI4	Q5FGI4	ERGA_CDS_08710	Uncharacterized protein	Aerobic respiration	Membrane		common
	23.8087	23.5793	23.7482	23.7135	23.6784	23.6971	12	12	12	60.5	60.5	60.5	18.16	0	75.587	92758000	88		0.0801411	0.960973	A0A0H3M9F5;A0A170R0P8;Q5FGK5	A0A0H3M9F5;A0A170R0P8;Q5FGK5	Q5FGK5	ERGA_CDS_08810	Uncharacterized protein	Oxidative phosphorylation	Membrane		common
	21.216	21.0828	21.0387	20.8055	20.5268	20.9156	6	6	6	13.6	13.6	13.6	63.42	0	25.193	13806000	11		1.33378	0.0876117	A0A0H3M9F8;A0A161MNE0;A0A170R0W0;A0A170S8Q4;A0A170TKV6;Q5FGJ9	A0A0H3M9F8;A0A161MNE0;Q5FGJ9	Q5FGJ9	ERGA_CDS_08870	Uncharacterized protein	Uncharacterized protein	Membrane		common
	26.8277	26.8333	26.7589	26.8236	26.7217	26.8463	22	22	22	60.3	60.3	60.3	34.866	0	215.71	787400000	272		0.0733792	0.970852	A0A0H3M0E4;A0A161LVW6;A0A161LXL5;A0A170TLK8;Q4L0D4;Q4W4X7;Q5FGM9;Q6VCZ1	A0A0H3M0E4;A0A161LVW6;A0A161LXL5;A0A170TLK8;Q4L0D4;Q4W4X7;Q5FGM9;Q6VCZ1	Q4L0D4;Q4W4X7;Q5FGM9;Q6VCZ1	ERGA_CDS_09000;map1-14	Map1-related protein	Uncharacterized protein	Membrane		common
	20.4128	19.9689	20.9462	20.6486	20.5065	20.1316	3	3	3	12.3	12.3	12.3	33.215	0	23.974	9582800	12		0.0141141	0.973943	A0A0H3M724;A0A161LVX1;A0A161LW99;A0A161LXL9;A0A170TM30;Q4L0C3;Q4W4W6;Q5FGL8;Q6VCY0	A0A0H3M724;A0A161LW99;A0A161LXL9;A0A170TM30;Q4L0C3;Q4W4W6;Q5FGL8;Q6VCY0	Q4L0C3;Q4W4W6;Q5FGL8;Q6VCY0	ERGA_CDS_09110;map1-4	Map1-related protein	Uncharacterized protein	Membrane		common
	30.3302	30.0725	29.9987	30.4949	31.0587	30.4526	22	22	6	59	59	18.6	31.204	0	323.31	11799000000	3921		1.14495	0.0606593	A1XBC0;A6YLR9;Q46330;Q46333;Q5FGQ7	A6YLR9;Q46330;Q46333;Q5FGQ7	Q5FGQ7	ERGA_CDS_09160;map1	Map1-related protein	Uncharacterized protein	Membrane		common
	22.0124	21.7932	21.563	21.638	20.14	21.1511	4	4	4	38.7	38.7	38.7	12.402	0	65.324	19686000	22		0.818849	0.0713191	A0A0H3M2A2;A0A170RGM7;A0A170S9V8;Q5FGQ5;Q6VCX4	A0A0H3M2A2;A0A170RGM7;A0A170S9V8;Q5FGQ5;Q6VCX4	Q5FGQ5;Q6VCX4	ERGA_CDS_09180	Uncharacterized protein	Uncharacterized protein	n/d		common
	25.0011	25.2318	25.1145	24.4784	24.7015	24.85	8	8	8	74.3	74.3	74.3	11.451	0	95.477	214960000	65		1.5887	0.0535086	A0A0H3M9J2;A0A161LW14;A0A170RIS8;A0A170SAK2;A0A170SAK3;Q5FGR6	A0A0H3M9J2;A0A161LW14;A0A170RIS8;A0A170SAK3;Q5FGR6	Q5FGR6	ERGA_CDS_09420	Uncharacterized protein	Uncharacterized protein	Membrane		common
																						A0A0H3M0C5	A0A0H3M0C5	ERWE_CDS_00870	Uncharacterized protein	Uncharacterized protein	n/d	found in phosphoproteome only	common
	25.0349	25.4952	25.4176	25.3833	25.2742	25.3046	16	16	16	62.4	62.4	62.4	44.927	0	172.92	287990000	154		0.0108444	0.982876	A0A0H3LYT6;A0A161LWL8;A0A170U079;Q5FFJ8	A0A0H3LYT6;A0A161LWL8;A0A170U079;Q5FFJ8	Q5FFJ8	fabF	3-oxoacyl-[acyl-carrier-protein] synthase 2	Fatty acid biosynthesis	Cytosol		common
	26.7243	26.4484	26.7468	26.8578	26.7677	26.6391	11	11	3	65.7	65.7	29	26.109	0	255.47	729480000	227		0.427368	0.701979	A0A0H3LZR9;A0A170R7L9;Q5FH20	A0A0H3LZR9;A0A170R7L9;Q5FH20	Q5FH20	fabG	3-oxoacyl-[acyl-carrier protein] reductase	Fatty acid biosynthesis	Cytosol		common
	21.2892	21.8883	21.5966	22.0142	22.2883	21.7223	7	7	7	26.7	26.7	26.7	47.069	0	113.59	25425000	43		0.810549	0.157491	A0A0H3M175;A0A170QRP9;A0A170R8K9;A0A170SVC4;Q5FGV9	A0A0H3M175;A0A170QRP9;A0A170R8K9;A0A170SVC4;Q5FGV9	Q5FGV9	fadB	Probable 3-hydroxyacyl-CoA dehydrogenase	Fatty acid biosynthesis	fatty acid beta-oxidation multienzyme complex		common
	25.0329	25.3935	25.4281	25.6134	25.4997	25.6055	27	27	3	65.1	65.1	14	49.547	0	299.52	316320000	246		1.02803	0.191357	A0A0H3M6B5;Q5FFN3	A0A0H3M6B5;Q5FFN3	Q5FFN3	ffh	Signal recognition particle protein	Bacterial secretion system	Cytosol, Signal recognition particle		common
	23.6167	24.0742	23.8889	23.903	23.2397	23.7504	9	9	9	48.8	48.8	48.8	33.843	0	72.619	97923000	101		0.403182	0.512619	A0A161LWS1;A0A161LY59;A0A161MNT6	A0A161LWS1;A0A161LY59;A0A161MNT6	Q5FFG4	fmt	Methionyl-tRNA formyltransferase	Protein biosynthesis	Cytosol		common
	23.2269	23.2485	23.1547	23.5888	23.4635	23.6903	8	8	8	26.2	26.2	26.2	47.353	0	118.47	74299000	51		2.183	0.0507529	A0A0H3LZQ5;A0A161LT73;A0A161LWQ9;Q5FHN6	A0A0H3LZQ5;A0A161LT73;A0A161LWQ9;Q5FHN6	Q5FHN6	folC	Folylpolyglutamate synthase	Folate biosynthesis	Cytosol		common
	26.2831	26.6316	26.7959	26.1802	25.9536	26.0842	17	17	6	70	70	15.5	31.764	0	282.2	583930000	214		1.40664	0.0501628	A0A0H3M6F3;A0A170QWI0;Q5FFW0	A0A0H3M6F3;A0A170QWI0;Q5FFW0	Q5FFW0	folP	Dihydropteroate synthase	Folate biosynthesis	Cytosol		common
	26.7125	26.8654	26.8254	26.5423	26.6359	26.4804	18	18	18	51.8	51.8	51.8	41.309	0	273.78	727260000	335		1.7409	0.165039	A0A0H3LYN3;A0A170R3A0;A0A170RMJ2;Q5FFA9	A0A0H3LYN3;A0A170R3A0;A0A170RMJ2;Q5FFA9	Q5FFA9	fpb	Possible major ferric iron binding protein	ABC Transporter	Membrane		common
	24.3521	24.4248	24.7116	24.3403	24.5505	24.4472	10	10	10	45.9	45.9	45.9	20.808	0	69.77	157590000	69		0.149001	0.912434	A0A161LVZ9;A0A161M626;A0A170RE03;A0A170TCV3;A0A170TCW1	A0A170RE03	Q5FG66	frr	Ribosome-recycling factor	Translation	Cytosol		common
	23.1034	23.2531	23.3329	23.3969	23.3262	23.6024	12	12	12	41.1	41.1	41.1	44.863	0	66.016	72508000	62		0.928579	0.326225	A0A0H3M0Y7;A0A161LXK4;A0A170RG10;Q5FGK4	A0A0H3M0Y7;A0A161LXK4;A0A170RG10;Q5FGK4	Q5FGK4	ftsA	Cell division protein ftsA	Cell cycle, Cell division	Membrane		common
	24.2179	24.6057	24.3445	24.2182	24.2926	24.1687	18	18	18	41.6	41.6	41.6	67.609	0	76.267	144390000	145		0.610275	0.530362	A0A0H3M279;A0A161LXR4;A0A170TKR2;Q5FGK1	A0A0H3M279;A0A161LXR4;A0A170TKR2;Q5FGK1	Q5FGK1	ftsH	ATP-dependent zinc metalloprotease FtsH	Cell cycle, Cell division	Membrane		common
	21.6988	21.4524	20.839	22.3939	20.9666	21.6982	8	8	8	16.8	16.8	16.8	95.748	0	30.164	23233000	36		0.298138	0.512943	A0A0H3LZA1;A0A170R4G2;A0A170RQ02;A0A170SK15;A0A170TZL8;Q5FFF8	A0A0H3LZA1;A0A170R4G2;A0A170RQ02;A0A170SK15;A0A170TZL8;Q5FFF8	Q5FFF8	ftsK	DNA translocase ftsK	Cell cycle, Cell division	Membrane		common
	27.147	27.2496	27.2623	27.0539	27.2095	27.1414	41	41	41	73.6	73.6	73.6	76.027	0	323.31	1027500000	520		0.66195	0.744073	A0A161LWB2;A0A170R3R3;A0A170RNE4;A0A170SH60;A0A170SHB4;A0A170TX58	A0A170R3R3;A0A170RNE4;A0A170SHB4;A0A170TX58	Q5FFE7	fusA	Elongation factor G	Protein biosynthesis	Cytosol		common
																							A0A170RDU9	GAT76568	Uncharacterized protein	Uncharacterized protein	n/d	found in phosphoproteome only	common
	23.5406	23.7172	23.4133	23.4713	23.483	23.7568	15	15	15	48.5	48.5	48.5	53.024	0	104.67	85484000	92		0.0352039	0.972384	A0A0H3M119;A0A170RU27;Q5FHP5	A0A170RU27	Q5FHP5	gatA	Fragment of Glutamyl-tRNA(Gln) amidotransferase subunit A (Duplication)	Protein biosynthesis	Membrane		common
	23.1099	23.2905	23.2437	23.2883	23.2073	23.1991	12	12	12	33.9	33.9	33.9	54.457	0	59.065	66113000	57		0.0988458	0.96166	A0A161LYC6;A0A161MNX9;A0A170QMT8;A0A170R5P8;A0A170SNS7;A0A170SNU5;A0A170SNW3;A0A170TNA3	A0A161MNX9;A0A170QMT8;A0A170R5P8;A0A170SNS7	Q5FHD2	gatB	Aspartyl/glutamyl-tRNA amidotransferase subunit B	Protein biosynthesis	Cytosol		common
	19.8309	21.1368	19.9289	21.0056	20.047	20.5569	2	2	2	36	36	36	13.005	0	12.655	10667000	27		0.179638	0.737137	A0A0H3M0R8;A0A161LW98;A0A161LXH0;Q5FGE7	A0A0H3M0R8;A0A161LW98;A0A161LXH0;Q5FGE7	Q5FGE7	gatC	Aspartyl/glutamyl-tRNA(Asn/Gln) amidotransferase subunit C	Protein biosynthesis	n/d		common
	25.9602	26.2092	25.9925	25.9398	25.9806	26.1353	21	21	21	54.7	54.7	54.7	53.415	0	227.61	469540000	226		0.132518	0.934179	A0A0H3LYY7;A0A161LW47;A0A161M0Y6;A0A170R256;A0A170RKU9;A0A170SCT9;A0A170TS48;A0A170TS58;Q5FF41	A0A0H3LYY7;A0A161LW47;A0A161M0Y6;A0A170R256;A0A170TS58;Q5FF41	Q5FF41	glnA	Glutamine synthetase I	Amino-acid biosynthesis	Cytosol		common
	19.0115	19.1133	19.4339	19.6269	18.9485	19.3929	3	3	3	11.2	11.2	11.2	45.207	0	6.0941	4306600	15		0.226016	0.758759	A0A0H3M665;A0A161M5E5;A0A170SW86;Q5FGZ1	A0A0H3M665;A0A161M5E5;A0A170SW86;Q5FGZ1	Q5FGZ1	gltP	Proton/sodium-glutamate symport protein	Transport (Amino-acid)	Membrane		common
	19.9032	20.0523	19.8169	20.8833	19.9734	20.2586	9	3	3	24.6	10.6	10.6	51.799	0	23.325	8223400	16		0.740259	0.165224	A0A170QZB1;A0A170TF80	A0A170QZB1;A0A170TF80	Q5FGB6	gltX	Glutamate--tRNA ligase	Protein biosynthesis	Cytosol		common
	20.5435	21.2872	20.4571	20.7911	19.9804	20.378	6	6	6	21.1	21.1	21.1	54.152	0	44.676	11095000	35		0.465713	0.330014	A0A161LV02;A0A161LWU8;A0A170SV46	A0A161LV02;A0A161LWU8;A0A170SV46	Q5FGW4	gltX	Glutamate--tRNA ligase	Protein biosynthesis	Cytosol		common
	21.5065	21.9131	21.9372	21.9606	22.0994	21.9037	9	9	3	25.1	25.1	11.1	51.455	0	34.325	26752000	29		0.598343	0.447232	A0A161LXI9	A0A161LXI9	Q5FGB6	gltX1	Glutamate--tRNA ligase 1	Protein biosynthesis	Cytosol		common
	28.8045	29.2301	29.2532	29.17	29.1422	29.0553	29	29	29	73.4	73.4	73.4	46.262	0	323.31	3989800000	806		0.0613894	0.957178	A0A161LXF2;A0A170S354;A0A170TAP9	A0A161LXF2;A0A170S354;A0A170TAP9	Q5FG30	glyA	Serine hydroxymethyltransferase	Amino-acid biosynthesis	Cytosol		common
	24.1872	24.3151	24.4866	24.4799	24.2594	24.4491	25	25	1	42.4	42.4	1.1	81.77	0	293.66	148070000	119		0.235943	0.860326	Q5FGQ9	Q5FGQ9	Q5FGQ9	glyS	Glycine--tRNA ligase beta subunit	Protein biosynthesis	Cytosol		common
	19.707	19.7913	19.7466	20.6612	19.8087	20.1306	6	6	6	23.8	23.8	23.8	56.306	0	12.488	7149100	21		0.839632	0.127333	A0A161M406;A0A170RA29;A0A170SZV6	A0A161M406;A0A170RA29;A0A170SZV6	Q5FFL8	gpmI	2,3-bisphosphoglycerate-independent phosphoglycerate mutase	Glycolysis	Cytosol		common
	22.4529	22.7163	22.2077	22.3145	22.4368	22.4595	6	6	6	22	22	22	35.719	0	53.597	43471000	29		0.132675	0.914651	A0A161MLT1;A0A170QXA4;A0A170RCJ9;A0A170S295;A0A170T936;A0A170T960;A0A170T990	A0A161MLT1;A0A170RCJ9;A0A170S295;A0A170T936;A0A170T960	Q5FG15	gpsA	Glycerol-3-phosphate dehydrogenase [NAD(P)+]	Lipid biosynthesis, Lipid metabolism, Phospholipid biosynthesis, Phospholipid metabolism	Cytosol		common
	19.7088	21.2207	20.5031	20.9074	19.9241	20.8685	18	2	2	85.1	9.5	9.5	16.331	0	26.855	11428000	29		0.0568171	0.937857	A0A0U2X4G7;A0A0U2XEF6;A0A0U2XGZ8;C9E3B8;C9E3B9	A0A0U2X4G7;A0A0U2XEF6;A0A0U2XGZ8;C9E3B8;C9E3B9	C9E3B8;C9E3B9	groEL	60 kDa chaperonin	Stress response	Cytosol		common
	31.5419	31.5189	31.4359	31.8293	31.8422	31.7133	56	56	40	86.6	86.6	66.2	58.858	0	323.31	22904000000	2551		2.32395	0.0782268	A0A161MN32;A0A170T834;A0A170T848;A1XRD9;A1XRE1;A1XRE3;A1XRE5;A1XRE7;A1XRE9;A1XRF1;A1XRF3;A1XRF5;A1XRG1;F2ZAN0;F2ZAN1	A0A161MN32;A1XRD9;A1XRE1;A1XRE3;A1XRE5;A1XRE7;A1XRE9;A1XRF1;A1XRF3;A1XRF5;A1XRG1	Q5FFZ1	groEL;groL	60 kDa chaperonin	Stress response	Cytosol		common
	27.055	27.7181	26.6461	27.8808	27.3734	27.3966	9	9	9	89.4	89.4	89.4	10.462	0	112.68	1220000000	205		0.508627	0.282491	A1XRD8;A1XRE0;A1XRE2;A1XRE4;A1XRE8;A1XRF6;A1XRG0	A1XRD8;A1XRE4;A1XRF6;A1XRG0	Q5FFZ0	groES;groS	10 kDa chaperonin	Stress response	Cytosol		common
	25.9215	26.2302	26.7264	26.4728	26.55	26.4002	14	14	14	69.8	69.8	69.8	23.082	0	263.61	602590000	195		0.311091	0.640895	A0A0H3M535;A0A170TUQ2;Q5FFC6	A0A0H3M535;A0A170TUQ2;Q5FFC6	Q5FFC6	grpE	Protein GrpE	Stress response	Cytosol		common
	21.0624	21.7567	21.4138	21.5004	21.713	21.5322	3	3	3	30.5	30.5	30.5	10.859	0	3.1884	19998000	17		0.333849	0.640488	A0A0H3M224;A0A170R073;A0A170RFM1;A0A170TIN1;Q5FGI2	A0A0H3M224;A0A170R073;A0A170RFM1;A0A170TIN1;Q5FGI2	Q5FGI2	grx	Glutaredoxin	Cell redox homeostasis	Cytosol/membrane		common
	23.7759	24.339	23.8744	24.2304	23.9661	24.1659	13	13	13	41.9	41.9	41.9	52.348	0	67.97	120350000	134		0.259422	0.759927	A0A0H3M6P7;A0A170REI3;A0A170S593;Q5FGA7	A0A0H3M6P7;A0A170REI3;A0A170S593;Q5FGA7	Q5FGA7	guaB	Inosine-5'-monophosphate dehydrogenase	Purine biosynthesis, GMP biosynthesis	Cytosol		common
	25.9142	26.1122	26.0555	25.9276	25.563	25.8381	34	34	34	55	55	55	89.787	0	323.31	428540000	316		0.943395	0.2565	A0A0H3M8B3;A0A161LTC7;A0A161M3V1;A0A161MMR0;A0A170RVN3;A0A170SV07;Q5FGW8	A0A0H3M8B3;A0A161M3V1;A0A161MMR0;A0A170RVN3;A0A170SV07;Q5FGW8	Q5FGW8	gyrB	DNA gyrase subunit B	DNA replication, repair, recombination and degradation	Cytosol		common
	21.1118	20.7702	21.0903	22.0192	20.8574	20.9522	4	4	1	19.8	19.8	2.4	33.584	0	13.112	15830000	10		0.298282	0.562164	A0A0H3LZX3	A0A0H3LZX3	Q5FGY7	hemF	Coproporphyrinogen oxidase	Heme/Porphyrin biosynthesis	Cytosol		common
	20.5796	21.1894	21.2837	21.5202	21.3958	21.3527	6	6	6	20.8	20.8	20.8	36.289	0	39.723	16838000	19		0.830342	0.156122	A0A0H3LZQ4;A0A170QW92;A0A170S0X2;A0A170T6Q9;Q5FFX1	A0A0H3LZQ4;A0A170QW92;A0A170S0X2;A0A170T6Q9;Q5FFX1	Q5FFX1	hemH	Ferrochelatase	Heme/Porphyrin biosynthesis	Cytosol		common
	25.4831	25.8202	25.849	25.7801	26.0013	26.0904	21	21	21	61.4	61.4	61.4	33.092	0	231.65	410170000	196		0.736204	0.328895	A0A0H3M9B0;Q5FGF2	A0A0H3M9B0;Q5FGF2	Q5FGF2	hflC	Protein HflC	Degradation of proteins	Membrane		common
	24.9423	24.9736	25.2257	25.2968	25.3588	25.2874	13	13	13	38.8	38.8	38.8	40.335	0	257.62	259240000	140		1.35061	0.171402	A0A0H3M217;A0A170R005;A0A170RFG5;A0A170S756;A0A170S772;A0A170THY3;A0A170TI20;Q5FGF3	A0A0H3M217;A0A170R005;A0A170RFG5;A0A170S772;A0A170TI20;Q5FGF3	Q5FGF3	hflK	Protease activity modulator hflk	Degradation of proteins	Membrane		common
	26.6682	27.0778	26.9912	26.774	26.8024	26.8202	30	30	30	58.6	58.6	58.6	54.916	0	323.31	831500000	430		0.380387	0.723937	A0A0H3M6R0;A0A170S5Y9;A0A170TFK1;A0A170TFL8;Q5FGC9	A0A0H3M6R0;A0A170S5Y9;Q5FGC9	Q5FGC9	hslU	ATP-dependent protease ATPase subunit HslU	Stress response	Cytosol		common
	22.7785	23.2884	22.4198	22.9547	22.4423	22.4529	5	5	5	32.8	32.8	32.8	20.718	0	89.885	49097000	68		0.281746	0.633956	A0A170TFJ6	A0A170TFJ6	Q5FGD0	hslV	ATP-dependent protease subunit HslV	Stress response	Cytosol		common
	24.6574	24.7884	24.7288	24.7148	24.9518	24.7748	39	2	2	62.8	5.7	5.7	72.556	0	110.52	192790000	44		0.479455	0.759401	A0A170R4Y9	A0A170R4Y9	Q5FHC4	htpG	Chaperone protein HtpG	Stress response	Cytosol		common
	23.81	25.1134	24.8997	24.7258	24.0863	25.2035	27	3	3	58.7	8.9	8.9	53.178	0	162.11	199990000	64		0.0422868	0.950536	A0A170U1N2	A0A170U1N2	Q5FHC4	htpG	Chaperone protein HtpG	Stress response	Cytosol		common
	27.9098	28.1663	28.1015	28.1706	27.9748	28.063	40	40	0	61.4	61.4	0	72.486	0	323.31	1944300000	666		0.0363426	0.973524	A0A161LYB1;A0A170SLN3;A0A170SLP9;A0A170U1K6	A0A161LYB1;A0A170SLP9	Q5FHC4	htpG	Chaperone protein HtpG	Stress response	Cytosol		common
	19.8558	20.0378	19.9893	19.8743	19.7916	19.4534	2	2	2	19.5	19.5	19.5	10.339	0	6.3331	6297900	8		0.845205	0.277108	A0A0H3M6E2;A0A170T6G6;Q5FFX5	A0A0H3M6E2;A0A170T6G6;Q5FFX5	Q5FFX5	ihfB	Integration host factor subunit beta	DNA replication, repair, recombination and degradation	Cytosol/Nucleoid		common
	21.8042	22.0388	21.6024	22.2635	21.7123	21.74	10	10	1	14.6	14.6	1.9	131.41	0	50.247	28511000	36		0.153648	0.861904	A0A170R9L7	A0A170R9L7	Q5FH91	ileS	Isoleucine--tRNA ligase	Protein biosynthesis	Cytosol		common
	23.8838	23.4504	24.0863	23.3598	23.601	23.7674	5	5	5	58.5	58.5	58.5	9.1318	0	70.255	91686000	42		0.447438	0.478	A0A0H3M8J6;A0A170QTN1;Q5FGZ6	A0A0H3M8J6;A0A170QTN1;Q5FGZ6	Q5FGZ6	infA	Translation initiation factor IF-1	Protein biosynthesis	Cytosol		common
	25.6395	25.9203	25.7994	25.5846	25.5449	25.4041	35	35	4	55.6	55.6	6.8	94.974	0	323.31	359390000	290		1.3144	0.169153	A0A161LWX2;A0A161LYS9;A0A170QSE4;A0A170SX15	A0A161LWX2;A0A161LYS9;A0A170QSE4	Q5FGX3	infB	Translation initiation factor IF-2	Protein biosynthesis	Cytosol		common
																						A0A161LV29;Q93FR1	Q93FR1_EHRRU	infB	Translation initiation factor IF-2	Protein biosynthesis	Cytosol	found in glycoproteome only	common
	24.2087	24.9116	24.5305	24.9587	24.7869	24.7509	10	10	10	59.5	59.5	59.5	20.053	0	252.96	189160000	205		0.591154	0.329718	A0A170R1R3;A0A170RH12;A0A170SA92	A0A170RH12;A0A170SA92	Q5FGP0	infC	Translation initiation factor IF-3	Protein biosynthesis	Cytosol		common
	21.9976	21.997	21.7577	21.8402	21.5993	21.7416	7	7	7	31.2	31.2	31.2	30.917	0	78.773	24807000	35		0.83183	0.405442	A0A0H3M1H1;A0A170RAY5;A0A170T3M5;Q5FFQ0	A0A0H3M1H1;A0A170RAY5;A0A170T3M5;Q5FFQ0	Q5FFQ0	ispA	Possible geranyltranstransferase	Isoprene biosynthesis	Cytosol		common
																						Q5FF91	Q5FF91	ispD	2-C-methyl-D-erythritol 4-phosphate cytidylyltransferase	Isoprene biosynthesis	Cytosol	found in phosphoproteome only	common
	21.4699	21.2144	21.4115	21.2375	21.452	21.1311	8	8	8	26.1	26.1	26.1	46.156	0	30.017	17473000	24		0.306486	0.790281	A0A170R987;A0A170RWW6	A0A170R987;A0A170RWW6	Q5FHA6	ispG	4-hydroxy-3-methylbut-2-en-1-yl diphosphate synthase (flavodoxin)	Isoprene biosynthesis	Cytosol		common
	22.6492	22.9128	22.8097	22.5618	22.7438	22.6715	11	11	11	22.7	22.7	22.7	66.861	0	18.523	47499000	21		0.636525	0.597853	A0A0U2IV58;A0A0U2VYH2;A0A0U2XGA3;A0A0U2XL00;A0A161LWW2;A0A170SS70;C9E3C2;C9E3C3;C9E3C5;F2ZAN9;F2ZAP0;F2ZAP1;F2ZAP9	A0A161LWW2;A0A170SS70	Q5FHQ1	lepA	Elongation factor 4	Protein biosynthesis	Membrane		common
	22.0058	22.207	21.9693	21.8973	21.8119	21.7352	5	5	5	27	27	27	22.816	0	35.921	27040000	33		1.31613	0.199889	A0A0H3M868;A0A170QQ83;A0A170R793;A0A170RU73;A0A170ST15;A0A170ST28;Q5FHN0	A0A0H3M868;A0A170QQ83;A0A170R793;A0A170RU73;A0A170ST15;Q5FHN0	Q5FHN0	lepB	Signal peptidase I	Protein export	Membrane		common
	22.981	23.1025	22.8939	23.1141	23.1062	22.9814	19	19	4	28.6	28.6	6.1	95.437	0	104.05	59552000	80		0.43126	0.797584	A0A161LWT5	A0A161LWT5	Q5FHG5	leuS	Leucine--tRNA ligase	Protein biosyntesis	Cytosol		common
	20.0053	21.0799	20.0663	19.6857	19.6075	19.6079	5	5	2	16	16	9.2	76.711	0	27.062	8056000	9		1.00712	0.0504561	A0A161LXF6	A0A161LXF6	Q5FG20	ligA	DNA ligase	DNA replication, repair, recombination and degradation	Cytosol		common
	22.6004	23.2881	23.0145	23.4585	23.1254	23.2559	12	12	12	32.2	32.2	32.2	57.66	0	59.97	63985000	57		0.633493	0.281696	A0A0H3M7L5;A0A161M125;A0A161MM95;A0A170RMC3;A0A170TV48;Q5FFB7	A0A0H3M7L5;A0A161M125;A0A161MM95;A0A170RMC3;A0A170TV48;Q5FFB7	Q5FFB7	lnt	Apolipoprotein N-acyltransferase	Lipoprotein biosynthetic process	Membrane		common
	23.7234	24.0851	23.7912	24.1244	23.8857	24.168	14	14	1	44.4	44.4	3.7	53.617	0	111.29	112780000	73		0.611219	0.456415	A0A0H3M553;A0A161MMA8;Q5FH64	A0A0H3M553;A0A161MMA8;Q5FH64	Q5FH64	lpd	Dihydrolipoyl dehydrogenase	Cell redox homeostasis	Cytosol		common
	21.5108	22.0149	21.8457	22.0809	22.0681	22.1407	9	9	9	30.7	30.7	30.7	46.828	0	27.105	27765000	31		0.95653	0.190283	A0A0H3M041;A0A161MLL5;A0A170RAF7;A0A170T1J1;Q5FFJ9	A0A0H3M041;A0A161MLL5;A0A170RAF7;A0A170T1J1;Q5FFJ9	Q5FFJ9	lysA	Diaminopimelate decarboxylase	Amino-acid biosynthesis	n/d		common
	24.3308	24.3115	24.2199	24.2532	24.1951	24.5043	15	15	15	40.6	40.6	40.6	58.895	0	157.46	134190000	100		0.107735	0.9448	A0A0H3M652;A0A161M5C6;A0A170SUX3;Q5FGS4	A0A0H3M652;A0A161M5C6;A0A170SUX3;Q5FGS4	Q5FGS4	lysS	Lysine--tRNA ligase	Protein biosynthesis	Cytosol		common
	21.4668	21.708	21.3712	22.0159	21.9923	21.5458	6	6	6	36.8	36.8	36.8	29.971	0	55.096	22777000	43		0.853992	0.192115	A0A0H3M0T7;A0A161M683;A0A170RFN0;A0A170S7M4;A0A170TIV2;Q5FGI0	A0A0H3M0T7;A0A170RFN0;A0A170S7M4;A0A170TIV2;Q5FGI0	Q5FGI0	map	Methionine aminopeptidase	Protein initiator methionine removal	Cytosol		common
	25.6205	26.1892	25.8664	25.9467	25.8522	25.6031	16	16	16	51.4	51.4	51.4	33.81	0	157.86	415020000	260		0.179062	0.849265	A0A0H3LZW1;A0A161MMQ1;A0A170QR06;A0A170R8P1;A0A170RV61	A0A161MMQ1;A0A170QR06;A0A170RV61	Q5FGT9	mdh	Malate dehydrogenase	Tricarboxylic acid cycle	Cytosol/membrane		common
	21.487	22.1035	21.2335	22.9371	21.8955	22.0115	10	10	10	34.4	34.4	34.4	58.467	0	68.526	29228000	67		0.737272	0.0953462	A0A0H3M0P7;A0A161LZ73;A0A170S618;A0A170TFQ0;Q5FGC7	A0A0H3M0P7;A0A161LZ73;A0A170S618;Q5FGC7	Q5FGC7	metG	Methionine--tRNA ligase	Protein biosynthesis	Cytosol		common
	19.2594	19.9658	19.77	19.957	21.7339	19.9432	3	3	3	9.9	9.9	9.9	51.214	0	8.093	5366700	7		0.62778	0.108472	A0A0H3M8F3;A0A161LX75;A0A170RWJ6;A0A170SWG2;A0A170SWI1;Q5FGY2	A0A0H3M8F3;A0A161LX75;A0A170RWJ6;A0A170SWG2;Q5FGY2	Q5FGY2	mgtE	Magnesium transporter MgtE	Transport	Membrane		common
	18.4199	21.1226	20.1284	19.7615	19.491	19.9516	2	2	2	5	5	5	69.253	0.0086705	0.91782	7685500	5		0.0678558	0.915146	A0A170QWW5;A0A170S1P4	A0A170QWW5;A0A170S1P4	Q5FFY7	mnmG	tRNA uridine 5-carboxymethylaminomethyl modification enzyme MnmG	tRNA processing	Cytosol		common
	20.9705	21.0286	20.7648	20.8901	20.8509	20.6218	5	5	5	9.4	9.4	9.4	77.722	0	20.91	12669000	12		0.505349	0.631487	A0A0H3M7U3;A0A161LWS6;A0A161M179;A0A161MNT9;A0A170SK97;A0A170U001;A0A170U006;Q5FFF4	A0A0H3M7U3;A0A161LWS6;A0A161MNT9;Q5FFF4	Q5FFF4	mutL	DNA mismatch repair protein	DNA replication, repair, recombination and degradation	n/d		common
																						A0A161LWP2	Q5HBQ7	mutS	DNA mismatch repair protein MutS	DNA replication, repair, recombination and degradation; Nucleotide excision repair		found in glycoproteome only	common
	20.3828	20.1996	20.3529	20.3408	20.0924	20.1241	4	4	4	15	15	15	35.539	0	31.126	7583900	19		0.582252	0.632045	A0A0H3LYD7;A0A170RHN6;A0A170SBE4;Q5FF03	A0A0H3LYD7;A0A170RHN6;A0A170SBE4;Q5FF03	Q5FF03	nadA	Quinolinate synthase A	Pyridine nucleotide biosynthesis	Cytosol		common
	22.5272	22.8896	22.6118	23.1621	22.4491	22.6947	8	8	8	41.2	41.2	41.2	30.368	0	127.46	45756000	67		0.145521	0.859122	A0A0H3M798;A0A170RHH3;A0A170TPU4;Q5FF12	A0A0H3M798;A0A170RHH3;A0A170TPU4;Q5FF12	Q5FF12	nadC	Nicotinate-nucleotide pyrophosphorylase	Pyridine nucleotide biosynthesis	Cytosol		common
	22.4103	22.3012	22.3885	22.4274	22.3033	22.3725	8	8	8	45.6	45.6	45.6	23.02	0	79.562	36616000	41		0.00736281	0.994691	A0A0H3LZS9;A0A161LTU1;A0A161M5R8;A0A170S1S6;Q5FFY5	A0A0H3LZS9;A0A161LTU1;A0A161M5R8;A0A170S1S6;Q5FFY5	Q5FFY5	nlpD	Similar to lipoprotein nlpD	Cell cycle, Cell division	Membrane		common
	19.8631	20.7494	20.4315	20.7675	20.1484	19.9042	4	4	4	50	50	50	16.605	0	32.359	9065900	13		0.0716122	0.927341	A0A170SPG8;Q06K79;Q06K80;Q06K90	A0A170SPG8;Q06K79;Q06K80;Q06K90	Q5FHF7	nuoB	NADH-quinone oxidoreductase subunit B	Respiratory electron transport chain	Membrane		common
	22.187	22.4666	22.3888	22.0379	22.1984	21.8829	5	5	5	38.2	38.2	38.2	22.527	0	41.384	32730000	54		1.17218	0.156803	A0A0H3LZ24;A0A161LUR7;A0A161MNZ0;Q5FHF9	A0A0H3LZ24;A0A161LUR7;A0A161MNZ0;Q5FHF9	Q5FHF9	nuoC	NADH-quinone oxidoreductase subunit C	Respiratory electron transport chain	Membrane		common
	22.6631	23.0707	23.3012	22.5524	22.7097	22.7095	11	11	11	31.3	31.3	31.3	44.951	0	52.748	51238000	43		0.849857	0.178716	A0A161M5E0;A0A170QRU2	A0A161M5E0;A0A170QRU2	Q5FGV3	nuoD	NADH-quinone oxidoreductase subunit D	Respiratory electron transport chain	Membrane		common
	21.8902	22.3593	22.4983	22.161	21.8116	21.9477	6	6	6	39.3	39.3	39.3	20.833	0	78.735	31273000	26		0.585526	0.338331	A0A0H3LZW6;A0A161LX13;A0A170RW29;A0A170SVX0;Q5FGV2	A0A0H3LZW6;A0A161LX13;A0A170SVX0;Q5FGV2	Q5FGV2	nuoE	NADH-quinone oxidoreductase chain E	Respiratory electron transport chain	Membrane		common
	22.5545	23.057	22.7939	23.0352	22.7996	22.6878	10	10	10	42.1	42.1	42.1	46.735	0	106.27	50039000	78		0.0774415	0.941621	A0A0H3M684;A0A161M5G4;A0A170QSP1;Q5FH98	A0A0H3M684;A0A161M5G4;A0A170QSP1;Q5FH98	Q5FH98	nuoF	NADH-quinone oxidoreductase subunit F	Respiratory electron transport chain	Membrane		common
	23.026	23.2623	23.4234	23.4638	23.0585	23.0986	16	16	16	37.9	37.9	37.9	76.614	0	147.63	67358000	76		0.0607275	0.958646	A0A0H3LZA7;A0A170QRC4;A0A170R8H8;A0A170RVP5;Q5FGW6	A0A0H3LZA7;A0A170QRC4;A0A170R8H8;A0A170RVP5;Q5FGW6	Q5FGW6	nuoG	NADH-quinone oxidoreductase chain G	Respiratory electron transport chain	Membrane		common
	19.8974	20.1016	19.9538	20.3187	19.1201	19.6272	2	2	2	7.6	7.6	7.6	41.328	0	18.061	6219000	9		0.347683	0.494711	A0A170QRL3;A0A170R8J2;A0A170SV32	A0A170QRL3;A0A170R8J2;A0A170SV32	Q5FGW5	nuoH	NADH-quinone oxidoreductase subunit H	Respiratory electron transport chain	Membrane		common
	25.8323	26.0082	25.9583	25.5638	25.7159	25.7477	29	29	29	55.7	55.7	55.7	57.577	0	262.65	402520000	210		1.53607	0.168906	A0A0H3M198;A0A161LTE6;A0A161LX80;Q5FGX2	A0A0H3M198;A0A161LTE6;A0A161LX80;Q5FGX2	Q5FGX2	nusA	Transcription termination/antitermination protein NusA	Transcription, Transcription antitermination, Transcription regulation, Transcription termination	Cytosol		common
	24.5411	24.8397	24.3899	24.1147	24.2159	24.1929	10	10	10	63.1	63.1	63.1	20.582	0	90.683	152550000	95		1.42637	0.0699037	A0A0H3M7Q2;A0A161LY25;A0A170RNF5;A0A170SHJ4;Q5FFE4	A0A0H3M7Q2;A0A170RNF5;Q5FFE4	Q5FFE4	nusG	Transcription termination/antitermination protein	Transcription, Transcription antitermination, Transcription regulation, Transcription termination	Cytosol		common
	27.9091	28.5224	28.3735	28.2303	28.3714	28.3655	19	19	19	74.5	74.5	74.5	24.325	0	323.31	2277300000	338		0.102182	0.923855	A0A0H3LZM2;A0A161LV93;A0A170T3D6;Q5FFQ4	A0A0H3LZM2;A0A161LV93;A0A170T3D6;Q5FFQ4	Q5FFQ4	pal	Peptidoglycan-associated lipoprotein	Cell cycle, Cell division	Membrane		common
	23.911	23.9194	23.9357	23.7973	24.0265	24.0428	10	10	10	37.7	37.7	37.7	32.65	0	110.87	108920000	62		0.157633	0.935982	A0A0H3M9I3;A0A161LWG2;Q5FGP7	A0A0H3M9I3;A0A161LWG2;Q5FGP7	Q5FGP7	parB	Probable chromosome partitioning protein parB	Chromosome partition	n/d		common
	22.0455	22.2372	22.2376	22.7576	22.1499	22.3196	10	10	10	22.4	22.4	22.4	74.344	0	26.822	35717000	31		0.541987	0.422415	A0A0H3M1E4;A0A170RAE0;A0A170RYM8;A0A170T1I1;Q5FFK1	A0A0H3M1E4;A0A170RAE0;A0A170RYM8;A0A170T1I1;Q5FFK1	Q5FFK1	pccA	Propionyl-CoA carboxylase alpha chain	Metabolic intermediate metabolism	n/d		common
	22.2465	22.385	22.4373	22.4416	22.0386	22.1231	11	11	10	34.7	34.7	31	56.508	0	92.949	34642000	56		0.501295	0.581801	A0A0H3LZC5;A0A0H3M8D1;A0A161M1M5;A0A161MMS0;A0A170QS12;Q5FGU7;Q5FGU9	A0A0H3M8D1;A0A161M1M5;A0A161MMS0;A0A170QS12;Q5FGU9	Q5FGU9	pccB	Propionyl-CoA carboxylase beta chain	Metabolic intermediate metabolism	n/d		common
	25.3142	25.591	25.3703	25.5836	24.8442	25.0378	19	19	19	56.7	56.7	56.7	44.749	0	271.5	283980000	224		0.497407	0.407006	A0A0H3M509;A0A161LW54;A0A170R283;Q5FF82	A0A0H3M509;A0A161LW54;A0A170R283;Q5FF82	Q5FF82	pdhC	Dihydrolipoamide acetyltransferase component of pyruvate dehydrogenase complex	Glycolysis	Cytosol/membrane		common
	27.0437	27.2624	27.0948	27.3374	27.2697	27.4167	24	24	24	69	69	69	54.438	0	323.31	1090400000	520		1.24171	0.279254	A0A170QWN9;A0A170QWP7;A0A170S1H5;A0A170T7W3;A0A170T7X7;Q93FS7	A0A170QWP7;A0A170S1H5;Q93FS7	Q93FS7	pepA	Probable cytosol aminopeptidase	Degradation of proteins	Cytosol		common
	23.1861	23.9076	23.3404	23.2463	23.625	23.4361	6	6	6	40.1	40.1	40.1	20.612	0	12.815	80779000	45		0.0597483	0.948895	A0A0H3M8J0;Q5FH04	A0A0H3M8J0;Q5FH04	Q5FH04	petA	Ubiquinol-cytochrome c reductase iron-sulfur subunit	Electron transport, Respiratory chain	Membrane		common
	22.9625	23.3838	23.0419	22.8821	22.611	22.8177	7	7	7	19.4	19.4	19.4	46.92	0	63.571	55788000	49		1.10395	0.123273	A0A0H3M1B9;A0A161LTG9;A0A170R9U5;A0A170SZ77;Q5FH05	A0A0H3M1B9;A0A161LTG9;A0A170R9U5;A0A170SZ77;Q5FH05	Q5FH05	petB	Cytochrome b	Electron transport, Respiratory chain	Membrane		common
	21.0079	21.1351	21.2801	21.6145	20.6483	20.9281	6	6	6	27.6	27.6	27.6	40	0	30.474	16056000	20		0.0927513	0.913324	A0A161LUG6;A0A161M6N1	A0A161LUG6;A0A161M6N1	Q5FH45	pheS	Phenylalanine--tRNA ligase alpha subunit	Protein biosynthesis	Cytosol		common
	23.2946	23.5568	23.4492	23.3178	23.0102	23.2432	17	17	8	29.8	29.8	12.4	87.909	0	115.85	72096000	59		0.949023	0.265391	A0A170RBA0	A0A170RBA0	Q5FFS3	pheT	Phenylalanine--tRNA ligase beta subunit	Protein biosynthesis	Cytosol		common
																						A0A0H3M7E3;A0A161LWC2;A0A161LZH7;A0A170TRW1;Q5FF47	Q5FF47_EHRRG	plsC	Possible 1-acyl-sn-glycerol-3-phosphate acyltransferase	Lipid biosynthesis, Lipid metabolism, Phospholipid biosynthesis, Phospholipid metabolism	Membrane	found in glycoproteome only	common
	23.3691	23.3372	23.2316	23.3667	22.9854	23.1669	10	10	10	40.8	40.8	40.8	35.932	0	81.815	66992000	62		0.52133	0.611416	A0A0H3LZN1;A0A170RB37;A0A170RZS6	A0A0H3LZN1;A0A170RB37;A0A170RZS6	Q5FFT4	plsX ERWE_CDS_06020	Phosphate acyltransferase	Lipid biosynthesis, Lipid metabolism, Phospholipid biosynthesis, Phospholipid metabolism	Cytosol		common
	23.3276	23.6286	23.625	23.9001	23.5762	24.0343	15	15	2	49.2	49.2	7.5	49.561	0	137.88	93496000	79		0.853844	0.206682	Q5FH32	Q5FH32	Q5FH32	pmbA	PmbA protein homolog	Proteolysis	Cytosol		common
	26.9569	27.1385	27.1052	26.8529	26.8203	26.9038	38	38	4	55.4	55.4	6.5	86.545	0	323.31	885190000	480		1.57027	0.241684	A0A161LWP7;A0A161LX10	A0A161LX10	Q5FHK5	pnp	Polynucleotide phosphorylase/polyadenylase	RNA processing	Cytosol		common
	21.4499	21.6395	21.4645	21.0795	21.2489	21.4148	5	5	5	16.7	16.7	16.7	40.781	0	44.455	18896000	42		1.11098	0.196175	A0A170QS39	A0A170QS39	Q5FGZ2	prfA	Peptide chain release factor 1	Protein biosynthesis	Cytosol		common
																						Q5FHN9	Q5FHN9	prfB	Peptide chain release factor 2	Protein biosynthesis	Cytosol	found in phosphoproteome only	common
	20.0689	21.2038	20.327	21.5607	21.0603	21.1443	5	5	3	26.6	26.6	14.1	26.91	0	28.542	14297000	36		0.893343	0.0664865	A0A161M0U5;A0A161MNI9;A0A170RH56;Q5FGR8	A0A161M0U5;A0A161MNI9;A0A170RH56;Q5FGR8	Q5FGR8	proC	Pyrroline-5-carboxylate reductase	Amino-acid biosynthesis	Cytosol		common
	22.0595	21.9677	21.6472	22.6518	21.5111	21.7911	6	6	6	16.6	16.6	16.6	46.98	0	43.861	28381000	37		0.0909066	0.912103	A0A0H3M549;A0A170R3A8;A0A170SG98;Q5FFA7	A0A0H3M549;A0A170R3A8;A0A170SG98;Q5FFA7	Q5FFA7	proP	Proline/betaine transporter	Transport, Symport	Membrane		common
	23.6494	24.1902	24.0431	24.1684	23.8074	23.9648	16	16	4	52.6	52.6	15	48.589	0	227.41	114350000	147		0.0339305	0.966849	A0A161LX04;A0A170QPN0;A0A170SRD7	A0A161LX04;A0A170QPN0;A0A170SRD7	Q5FHL5	proS	Proline--tRNA ligase	Protein biosynthesis	Cytosol		common
	25.5084	25.7332	25.7075	25.7975	25.8751	26.0503	6	6	6	22.9	22.9	22.9	25.188	0	119.17	394070000	91		1.17621	0.201929	A0A161LWY8;A0A161ML98	A0A161LWY8;A0A161ML98	Q5FHJ9	psd	Phosphatidylserine decarboxylase proenzyme	Lipid biosynthesis, Lipid metabolism, Phospholipid biosynthesis, Phospholipid metabolism	Membrane		common
	22.8465	22.3554	22.8051	22.6981	23.3248	22.5721	4	4	4	23.7	23.7	23.7	28.575	0	12.489	46686000	13		0.280882	0.641902	A0A170RZW1	A0A170RZW1	Q5FFT1	pstB	Phosphate import ATP-binding protein PstB	Transport (Phosphate)	Membrane		common
	22.3929	22.6287	22.4301	22.8535	22.876	22.5184	12	12	12	40.5	40.5	40.5	49.705	0	93.384	43100000	59		0.904983	0.247731	A0A0H3LYY6;A0A170SLR5;A0A170SLX1;A0A170U1P2;Q5FHC3	A0A0H3LYY6;A0A170U1P2;Q5FHC3	Q5FHC3	purB	Adenylosuccinate lyase	Purine biosynthesis	Cytosol		common
	21.29	21.0319	20.8195	21.561	21.2948	21.2838	9	9	9	38.4	38.4	38.4	29.012	0	20.583	16860000	13		0.952625	0.171849	A0A0H3M900;A0A170RDK7;A0A170TBI5;Q5FG58	A0A0H3M900;A0A170RDK7;A0A170TBI5;Q5FG58	Q5FG58	purC	Phosphoribosylaminoimidazole-succinocarboxamide synthase	Purine biosynthesis	Cytosol/membrane		common
	25.8125	25.8842	25.7374	25.8359	25.8078	25.7353	25	25	25	65.3	65.3	65.3	55.836	0	323.31	400140000	252		0.129956	0.960009	A0A0H3M267;A0A161MM17;A0A170R0H0;A0A170S888;Q5FGI6	A0A0H3M267;A0A170R0H0;A0A170S888;Q5FGI6	Q5FGI6	purH	Bifunctional purine biosynthesis protein PurH	Purine biosynthesis	n/d		common
	24.5226	24.6975	24.9053	24.5957	24.3811	24.8245	9	9	9	61.8	61.8	61.8	23.247	0	96.363	180050000	127		0.253527	0.782856	A0A0H3M8V3;A0A170S1F2;A0A170T7T6;A0A170T7U9;Q5FFZ6;Q93FS6	A0A0H3M8V3;A0A170S1F2;Q5FFZ6;Q93FS6	Q5FFZ6;Q93FS6	purN	Phosphoribosylglycinamide formyltransferase	Purine biosynthesis	Cytosol		common
	26.5359	26.7203	26.7042	26.9264	26.8701	26.8535	50	50	50	56.2	56.2	56.2	116.2	0	323.31	775680000	572		1.66263	0.189516	A0A0H3LZ79;A0A170QQJ3;A0A170R7N2;A0A170RUJ3;Q5FH19	A0A0H3LZ79;A0A170QQJ3;A0A170R7N2;A0A170RUJ3;Q5FH19	Q5FH19	putA	Bifunctional protein PutA	Proline metabolism, Transcription, Transcription regulation	Membrane		common
	21.1508	20.8948	20.5901	21.3522	21.3425	21.0874	5	5	5	21.6	21.6	21.6	49.615	0	19.525	15108000	27		0.974	0.130098	A0A0H3M1L4;A0A161M0F7;A0A170RC65;Q5FFZ8	A0A0H3M1L4;A0A161M0F7;A0A170RC65;Q5FFZ8	Q5FFZ8	pyrC	Dihydroorotase	Pyrimidine biosynthesis	Cytosol		common
	22.7211	22.7561	22.8322	22.4075	22.7736	22.6892	8	8	8	48.1	48.1	48.1	25.333	0	33.807	45543000	39		0.562984	0.580617	A0A0H3LZK4;A0A170SPC6;Q5FHG2	A0A0H3LZK4;A0A170SPC6;Q5FHG2	Q5FHG2	pyrF	Orotidine 5'-phosphate decarboxylase	Pyrimidine biosynthesis	Cytosol		common
	22.853	23.1702	23.4526	23.7905	23.0999	23.1084	13	13	13	40.7	40.7	40.7	61.26	0	118.32	68551000	73		0.23927	0.714347	A0A170SF96	A0A170SF96	Q5FFC3	pyrG	CTP synthase	Pyrimidine biosynthesis	Cytosol		common
	18.0407	18.5455	18.3091	19.3105	18.1778	18.1155	2	2	2	5.8	5.8	5.8	49.296	0	29.621	2492300	4		0.222152	0.673671	A0A0H3M0G7;A0A170RD81;A0A170S3A6;Q5FG24	A0A0H3M0G7;A0A170RD81;A0A170S3A6;Q5FG24	Q5FG24	radA	DNA repair protein radA	DNA replication, repair, recombination and degradation	n/d		common
																						Q5FFW4	Q5FFW4	recB	DNA helicase	DNA replication, repair, recombination and degradation	Cytosol	found in phosphoproteome only	common
	19.0006	18.9926	18.7969	20.0265	19.5093	19.1302	3	3	3	10.2	10.2	10.2	42.731	0	100.41	4255000	29		1.09637	0.0541921	A0A0H3LYG6;A0A161LUC4;A0A170RKN4;A0A170SCJ0;A0A170TRQ8;Q5FF50	A0A0H3LYG6;A0A161LUC4;A0A170RKN4;A0A170SCJ0;A0A170TRQ8;Q5FF50	Q5FF50	recF	DNA replication and repair protein RecF	DNA replication, repair, recombination and degradation	Cytosol		common
	25.3295	25.614	25.5712	25.1909	25.5712	25.2936	10	10	10	70.6	70.6	70.6	22.942	0	265.87	307740000	186		0.458463	0.604034	A0A0H3M0B4;A0A161LXV4;A0A161M4R4;Q5FF68	A0A0H3M0B4;A0A161LXV4;A0A161M4R4;Q5FF68	Q5FF68	ribB	3,4-dihydroxy-2-butanone 4-phosphate synthase	Riboflavin biosynthesis	Cytosol/membrane		common
	23.3169	23.6015	23.8146	23.2992	23.2203	23.6223	13	13	13	31.8	31.8	31.8	70.205	0	162.74	81740000	57		0.447142	0.534817	A0A0H3M054;A0A170QUI5;A0A170RAS0;A0A170RZ75;A0A170T2T8;Q5FFM3	A0A0H3M054;A0A170QUI5;A0A170RAS0;A0A170RZ75;A0A170T2T8;Q5FFM3	Q5FFM3	rne	Ribonuclease E	rRNA processing, tRNA processing	Cytosol/membrane		common
	23.7615	23.8154	23.8753	23.632	23.718	23.5776	7	7	7	30.9	30.9	30.9	23.864	0	78.671	94716000	43		1.53823	0.326534	A0A170R3T6;A0A170TXL1	A0A170R3T6;A0A170TXL1	Q5FFE2	rplA	50S ribosomal protein L1	Translation	Ribosome		common
	26.1608	25.8541	25.9571	25.5786	25.9545	25.8127	18	18	18	72.8	72.8	72.8	25.769	0	240.01	423500000	266		0.667137	0.412153	A0A0H3M6D9;A0A161LVF4;A0A170S0N7;A0A170T677;Q5FFU0	A0A0H3M6D9;A0A161LVF4;A0A170S0N7;A0A170T677;Q5FFU0	Q5FFU0	rplC	50S ribosomal protein L3	Translation	Ribosome		common
	25.5314	25.8081	25.8757	25.8392	25.7476	25.649	12	12	12	68.3	68.3	68.3	23.28	0	227.05	376720000	159		0.0193793	0.978487	A0A161M0D7;A0A170RBP9	A0A161M0D7;A0A170RBP9	Q5FFU1	rplD	50S ribosomal protein L4	Translation	Ribosome		common
	25.4539	25.7768	25.6917	25.4509	25.3618	25.4456	13	13	13	81.9	81.9	81.9	19.768	0	271.48	327810000	145		1.03092	0.282667	A0A161LYX7;A0A170QVU1;A0A170RBI0;A0A170T5S9	A0A161LYX7;A0A170QVU1;A0A170RBI0;A0A170T5S9	Q5FFV2	rplE	50S ribosomal protein L5	Translation	Ribosome		common
	20.7222	22.1161	20.7746	21.3779	19.7321	20.527	5	1	1	44.9	10.1	10.1	19.716	0	3.5533	14449000	8		0.427194	0.26126	A0A0H3M097;A0A170QVS5;A0A170RBG2;Q5FFR3	A0A0H3M097;A0A170QVS5;A0A170RBG2;Q5FFR3	Q5FFR3	rplF	50S ribosomal protein L6	Translation	Ribosome		common
	24.2028	24.6678	23.8037	24.1516	24.0279	24.0457	6	6	2	46.1	46.1	11.2	19.751	0	55.413	128560000	73		0.232617	0.743164	A0A170T5P7	A0A170T5P7	Q5FFR3	rplF	50S ribosomal protein L6	Translation	Ribosome		common
	23.8753	23.4458	23.4126	23.3656	23.7162	23.499	6	6	6	38.6	38.6	38.6	23.262	0	64.384	82577000	30		0.101399	0.927484	A0A161M604;A0A170QXU9	A0A161M604;A0A170QXU9	Q5FG29	rplI	50S ribosomal protein L9	Translation	Ribosome		common
	23.9398	24.1678	24.5275	24.2196	24.3083	24.4016	5	5	5	30	30	30	18.008	0	97.419	136980000	51		0.21287	0.817867	A0A0H3LYQ8;A0A161M151;A0A170R3U2;Q5FFE1	A0A0H3LYQ8;A0A161M151;A0A170R3U2;Q5FFE1	Q5FFE1	rplJ	50S ribosomal protein L10	Translation	Ribosome		common
	25.3636	25.3024	25.3121	24.9104	25.301	25.2955	13	13	13	81.6	81.6	81.6	15.563	0	171.28	269100000	134		0.529317	0.572849	A0A0H3LZ80;A0A161MNR6;Q5FFE3	A0A0H3LZ80;A0A161MNR6;Q5FFE3	Q5FFE3	rplK	50S ribosomal protein L11	Translation	Ribosome		common
	26.361	26.5674	26.6429	26.9813	26.6645	26.8255	8	8	8	65.6	65.6	65.6	14.283	0	209.48	729660000	184		1.13467	0.169872	A0A0H3M5D4;A0A161MMC9;A0A170RNK8;Q5FFE0	A0A0H3M5D4;A0A161MMC9;A0A170RNK8;Q5FFE0	Q5FFE0	rplL	50S ribosomal protein L7/L12	Translation	Ribosome		common
	25.6274	25.8101	26.0686	25.543	25.7383	25.5223	10	10	10	70.5	70.5	70.5	17.666	0	122.41	375200000	121		0.739114	0.331413	A0A0H3M0Q7;A0A170TG52;Q5FGD7	A0A0H3M0Q7;A0A170TG52;Q5FGD7	Q5FGD7	rplM	50S ribosomal protein L13	Translation	Ribosome		common
	25.0818	25.4276	25.6127	24.9554	24.9929	24.9606	8	8	8	55.4	55.4	55.4	16.989	0	265.42	263890000	81		1.21761	0.0845859	A0A161M5N5;A0A170QVQ1;A0A170S090	A0A161M5N5;A0A170QVQ1;A0A170S090	Q5FFR6	rplO	50S ribosomal protein L15	Translation	Ribosome		common
	23.8178	24.4116	24.1057	24.0975	23.6888	23.647	5	5	5	34.6	34.6	34.6	15.222	0	66.328	113440000	50		0.601798	0.310469	A0A161MLQ7	A0A161MLQ7	Q5FFU7	rplP	50S ribosomal protein L16	Translation	Ribosome		common
	23.2999	23.9443	23.6042	23.1613	23.025	23.8745	6	6	6	26.6	26.6	26.6	14.816	0	29.84	80846000	51		0.336044	0.540625	A0A170S047	A0A170S047	Q5FFS2	rplQ	50S ribosomal protein L17	Translation	Ribosome		common
	23.6187	23.825	23.5219	23.8204	23.7272	23.2542	4	4	2	44.1	44.1	21.6	11.793	0	58.631	88961000	59		0.0996208	0.92283	A0A170QVQ7;A0A170T5M1	A0A170QVQ7;A0A170T5M1	Q5FFR4	rplR	50S ribosomal protein L18	Translation	Ribosome		common
	23.563	23.7066	23.6407	23.4288	23.6863	23.6239	5	5	5	37.6	37.6	37.6	14.6	0	21.221	88192000	37		0.258428	0.873834	A0A161LXM8;A0A170RGZ8	A0A161LXM8;A0A170RGZ8	Q5FGP4	rplS	50S ribosomal protein L19	Translation	Ribosome		common
	21.8805	22.1472	21.9497	21.334	22.0119	21.7375	2	2	2	11.4	11.4	11.4	14.535	0	2.2908	25848000	18		0.63194	0.296153	A0A170SGD1	A0A170SGD1	Q5FH69	rplT	50S ribosomal protein L20	Translation	Ribosome		common
	24.0879	23.9213	23.9498	24.1916	23.6266	23.6581	4	4	4	43	43	43	12.862	0	32.564	106460000	66		0.35113	0.640716	A0A170QVY7	A0A170QVY7	Q5FFU5	rplV	50S ribosomal protein L22	Translation	Ribosome		common
	25.4703	25.6627	25.6247	25.3427	25.335	25.4143	6	6	6	60.4	60.4	60.4	11.224	0	94.616	324080000	81		1.59025	0.20627	A0A0H3LZP3;A0A170QW09;Q5FFU2	A0A0H3LZP3;A0A170QW09;Q5FFU2	Q5FFU2	rplW	50S ribosomal protein L23	Translation	Ribosome		common
	24.9887	25.4677	25.5216	25.184	25.1019	25.3077	10	10	10	54.3	54.3	54.3	23.031	0	72.959	280800000	139		0.288207	0.735801	A0A161M108;A0A170R2N4;A0A170RLJ1;A0A170RLK4;A0A170TTT7	A0A161M108;A0A170R2N4;A0A170RLK4;A0A170TTT7	Q5FFA2	rplY	50S ribosomal protein L25	Translation	Ribosome		common
	22.696	23.6394	23.2687	24.1128	22.3746	22.8485	5	5	5	43	43	43	11.516	0	115.52	67359000	54		0.0524153	0.933268	A0A161LV71;A0A161M094	A0A161LV71;A0A161M094	Q5FFP1	rpmB	50S ribosomal protein L28	Translation	Ribosome		common
	25.1608	25.2516	25.3026	24.8542	25.005	24.9868	8	8	8	77.6	77.6	77.6	7.9181	0	76.475	244390000	131		1.99612	0.0914976	A0A170QVW7	A0A170QVW7	Q5FFU8	rpmC	50S ribosomal protein L29	Translation	Ribosome		common
	27.0563	27.2905	26.7231	27.2578	26.8209	26.8915	24	24	24	72.2	72.2	72.2	41.834	0	323.31	948750000	438		0.0537524	0.957714	A0A170RBB6	A0A170RBB6	Q5FFS1	rpoA	DNA-directed RNA polymerase subunit alpha	Transcription	Cytosol/membrane/DNA-directed RNA polymerase		common
	27.6832	27.9029	27.8212	27.8347	27.7485	27.7621	82	82	82	67	67	67	155.93	0	323.31	1556900000	944		0.107503	0.958836	A0A161LWC0;A0A170R3V6;A0A170SHN5;A0A170TXN7;Q8KWQ6	A0A161LWC0;A0A170R3V6;A0A170SHN5;A0A170TXN7	Q8KWQ6_EHRRU	rpoB	RNA polymerase beta subunit	Transcription	Cytosol/membrane/DNA-directed RNA polymerase		common
	27.7146	27.9301	27.8533	27.9749	27.9527	27.8687	86	86	86	66.5	66.5	66.5	157.2	0	323.31	1672500000	1078		0.632032	0.700697	A0A170R3W3;A0A170RNL9;A0A170SHQ9;A0A170TXR6	A0A170R3W3;A0A170RNL9;A0A170SHQ9;A0A170TXR6	Q5FFD8	rpoC	DNA-directed RNA polymerase subunit beta'	Transcription	Cytosol/membrane/DNA-directed RNA polymerase		common
	25.2027	25.2814	25.115	25.5629	25.944	25.4995	24	24	24	45.2	45.2	45.2	71.121	0	323.31	310290000	224		1.47991	0.052046	A0A0H3M842;A0A161M718;A0A170RT47;A0A170SR15;Q5FHI1	A0A0H3M842;A0A170RT47;A0A170SR15;Q5FHI1	Q5FHI1	rpoD	RNA polymerase sigma factor RpoD	Transcription	Cytosol/membrane/DNA-directed RNA polymerase		common
	24.5173	25.091	25.0265	24.4777	24.7625	24.8317	7	7	7	49.2	49.2	49.2	14.964	0	108.99	199960000	91		0.371848	0.587343	A0A170RSE9	A0A170RSE9	Q5FHG7	rpoZ	DNA-directed RNA polymerase subunit omega	Transcription	DNA-directed RNA polymerase		common
	27.3664	27.4812	27.3431	27.2344	27.2796	27.2396	37	37	37	61.4	61.4	61.4	63.424	0	323.31	1136100000	429		1.49792	0.427888	A0A0H3M0A1;A0A170QW74;A0A170RBR9;Q5FFT5	A0A0H3M0A1;A0A170QW74;A0A170RBR9;Q5FFT5	Q5FFT5	rpsA	30S ribosomal protein S1	Translation	Ribosome		common
	26.3786	26.3951	26.2461	26.369	26.3081	26.3836	17	17	17	62.6	62.6	62.6	32.234	0	197.79	571380000	246		0.092506	0.963453	A0A161M1R4	A0A161M1R4	Q5FGZ8	rpsB	30S ribosomal protein S2	Translation	Ribosome		common
	24.7566	24.7296	24.2643	24.5517	24.6978	24.4631	7	7	7	31.7	31.7	31.7	23.11	0	22.516	173040000	62		0.0243341	0.973603	A0A161M4Y3;A0A170RPD3;A0A170TYX8	A0A170RPD3	Q5FH70	rpsD	30S ribosomal protein S4	Translation	Ribosome		common
	25.2214	25.0583	24.9697	25.1125	25.1561	24.9988	10	10	10	54.4	54.4	54.4	18.337	0	102.91	237610000	128		0.0227927	0.977584	A0A170R3P4	A0A170R3P4	Q5FFE8	rpsG	30S ribosomal protein S7	Translation	Ribosome		common
	24.414	24.8594	24.5787	24.4818	24.378	24.3018	6	6	6	45.5	45.5	45.5	14.638	0	65.343	161910000	45		0.755197	0.333515	A0A161MN08;A0A170QVT3	A0A161MN08;A0A170QVT3	Q5FFV4	rpsH	30S ribosomal protein S8	Translation	Ribosome		common
	25.2048	25.606	25.5278	25.3079	25.3124	24.8114	7	7	7	58.8	58.8	58.8	16.637	0	142.73	293030000	111		0.662672	0.281371	A0A0H3M055;A0A170TG62;Q5FGD6	A0A0H3M055;A0A170TG62;Q5FGD6	Q5FGD6	rpsI	30S ribosomal protein S9	Translation	Ribosome		common
	23.5553	23.6728	23.2238	24.0207	23.2032	23.4153	4	4	4	42.7	42.7	42.7	12.338	0	84.325	81995000	71		0.0787644	0.927739	A0A161MPE9	A0A161MPE9	Q5FFT9	rpsJ	30S ribosomal protein S10	Translation	Ribosome		common
	23.5513	23.1467	23.2264	22.6178	23.5718	22.8482	4	4	4	32.9	32.9	32.9	10.163	0	19.088	64703000	32		0.399633	0.448621	A0A170T5Q9	A0A170T5Q9	Q5FFV3	rpsN	30S ribosomal protein S14	Translation	Ribosome		common
	21.8584	21.9178	21.6292	23.6881	21.7691	21.7022	1	1	1	16.1	16.1	16.1	10.057	0	27.153	34684000	25		0.372856	0.32895	A0A170RMJ5	A0A170RMJ5	Q5FFA8	rpsP	30S ribosomal protein S16	Translation	Ribosome		common
	24.4185	24.8821	24.8382	24.0526	24.4333	24.6177	7	7	7	56.8	56.8	56.8	8.6483	0	30.496	166780000	73		0.708076	0.224485	A0A170QVV7	A0A170QVV7	Q5FFU9	rpsQ	30S ribosomal protein S17	Translation	Ribosome		common
	23.9698	23.8838	23.9682	24.0078	24.4325	24.13	6	6	6	48.4	48.4	48.4	10.502	0	14.274	118390000	66		0.89924	0.267913	A0A161MN14	A0A161MN14	Q5FFU4	rpsS	30S ribosomal protein S19	Translation	Ribosome		common
	23.9754	24.3305	24.1056	23.7465	23.9095	23.7933	5	5	5	36.8	36.8	36.8	11.042	0	47.928	112700000	34		1.31195	0.122466	A0A170RKD4	A0A170RKD4	Q5FF55	rpsT	30S ribosomal protein S20	Translation	Ribosome		common
	24.0664	24.7898	25.0124	24.1906	24.8001	24.6527	5	5	5	34.8	34.8	34.8	13.169	0	46.199	177090000	79		0.0778915	0.925449	A0A0H3LYP6;A0A170R3J6;Q5FH53	A0A0H3LYP6;A0A170R3J6;Q5FH53	Q5FH53	rpsU	30S ribosomal protein S21	Translation	Ribosome		common
	27.3217	27.7076	27.7869	27.6501	27.1939	27.2468	13	13	13	72.7	72.7	72.7	23.562	0	273.96	1310100000	455		0.522228	0.423524	A0A0H3M0I0;A0A161M141;A0A170R3L3;A0A170RN78;A1XBC2;Q46325;Q5FH51;Q9R416;Q9S4S8	A0A0H3M0I0;A0A161M141;A0A170R3L3;A0A170RN78;Q46325;Q5FH51;Q9R416;Q9S4S8	Q5FH51	sco2	SCO2 like-protein	Cell redox homeostasis	Membrane		common
	25.5181	25.6744	25.9827	25.4312	25.5586	25.5612	27	27	27	56.4	56.4	56.4	65.484	0	323.31	354490000	209		0.658529	0.413426	A0A0H3M0G2;A0A161LVK5;A0A161M4B8;A0A170S321;A0A170TAK5;Q5FG33	A0A0H3M0G2;A0A161LVK5;A0A161M4B8;A0A170S321;A0A170TAK5;Q5FG33	Q5FG33	sdhA	Succinate dehydrogenase flavoprotein subunit	Electron transport, Transport, Tricarboxylic acid cycle	Membrane		common
	23.4291	23.7674	23.7924	23.4383	23.2257	23.4751	10	10	2	56.8	56.8	10.6	30.38	0	84.246	83896000	49		0.942257	0.212262	A0A0H3M8Y3;Q5FG34	A0A0H3M8Y3;Q5FG34	Q5FG34	sdhB	Succinate dehydrogenase iron-sulfur subunit	Electron transport, Transport, Tricarboxylic acid cycle	Membrane		common
	21.0329	21.485	20.899	21.4133	20.365	20.8596	2	2	2	18.2	18.2	18.2	15.129	0	11.908	14818000	14		0.30075	0.573164	A0A0H3LZ92;A0A161MME0;Q5FH76	A0A0H3LZ92;A0A161MME0;Q5FH76	Q5FH76	sdhC	Succinate dehydrogenase cytochrome B-556 subunit	Electron transport, Transport, Tricarboxylic acid cycle	Membrane		common
	25.1301	25.4155	25.242	25.4744	25.3902	25.4538	37	37	9	55.4	55.4	10.3	99.878	0	323.31	290970000	278		0.953797	0.407447	A0A161LWA3;A0A170R1H8;A0A170RGS3;A0A170S9Y7	A0A170RGS3;A0A170S9Y7	Q5FGQ3	secA	Protein translocase subunit SecA	Protein transport, Translocation, Transport	Cytosol/membrane		common
	25.7189	26.2916	25.8437	26.4789	26.4132	26.2499	10	10	10	86.8	86.8	86.8	19.377	0	323.31	523890000	188		1.08081	0.088039	A0A161LZ60;A0A170QYY3	A0A161LZ60;A0A170QYY3	Q5FG94	secB	Protein-export protein SecB	Protein transport, Translocation, Transport	Cytosol		common
	22.184	22.69	22.4208	21.9881	22.1358	22.2942	6	6	6	13.8	13.8	13.8	56.273	0	64.27	35851000	53		0.789746	0.248315	A0A0H3M0Z2;A0A170RG61;A0A170S8U4;A0A170TKZ5;A0A170TL03;Q5FGJ8	A0A0H3M0Z2;A0A170RG61;A0A170S8U4;A0A170TL03;Q5FGJ8	Q5FGJ8	secD	Protein translocase subunit SecD	Protein transport, Translocation, Transport	Membrane		common
	21.5125	21.5433	21.9155	21.5827	21.375	21.5162	4	4	4	11.4	11.4	11.4	32.372	0	8.067	20846000	19		0.506385	0.562566	A0A0H3M0A0;A0A161LXU2;A0A170RKX8;A0A170TSC9;Q5FF37	Q5FF37	Q5FF37	secF	Protein-export membrane protein SecF	Protein transport, Translocation, Transport	Membrane		common
	22.2606	21.9864	22.6783	21.8437	22.7699	22.5032	1	1	1	17.3	17.3	17.3	12.044	0	6.7034	36520000	13		0.0651901	0.932535	A0A161LZL0	A0A161LZL0	Q5FFC2	secG	Preprotein translocase subunit SecG	Protein transport, Translocation, Transport	Membrane		common
	22.6621	22.6233	22.824	22.8474	22.3786	22.5966	6	6	6	18.5	18.5	18.5	48.427	0	58.82	44181000	32		0.255338	0.800736	A0A0H3M8S2;A0A161LXE7;A0A170S082;C9E3D5;C9E3D6;C9E3D9;F2ZAT1;F2ZAT3;F2ZAT5;F2ZAU1;Q5FFR7	A0A0H3M8S2;A0A161LXE7;A0A170S082;Q5FFR7	Q5FFR7	secY	Protein translocase subunit SecY	Protein transport, Translocation, Transport	Membrane		common
	22.9707	23.169	22.8319	23.5519	23.4892	23.2119	12	12	3	32.6	32.6	7.7	48.921	0	94.539	67696000	54		1.39196	0.0691398	A0A170R8Y0	A0A170R8Y0	Q5FGY8	serS	Serine--tRNA ligase	Protein biosynthesis	Cytosol		common
	23.3088	23.9277	24.0305	24.2139	24.2652	24.2227	12	12	12	51.1	51.1	51.1	36.999	0	64.398	118000000	89		0.992579	0.0876816	A0A0H3M596;A0A161LWB0;A0A170R3K2;A0A170SGZ9;A0A170TWL2;Q46326;Q5FH52	A0A0H3M596;A0A161LWB0;A0A170R3K2;A0A170SGZ9;A0A170TWL2;Q46326;Q5FH52	Q5FH52	sphX	Uncharacterized protein	ABC Transporter	Membrane		common
	24.1427	24.4368	24.3498	24.0032	24.1717	24.1465	8	8	8	49.2	49.2	49.2	20.072	0	135.35	131970000	110		0.930129	0.338561	A0A0H3M5M9;A0A161LYD1;A0A161M1C5;A0A161MMJ5;A0A170QMS4;Q5FHD4	A0A0H3M5M9;A0A161LYD1;A0A161M1C5;A0A161MMJ5;A0A170QMS4;Q5FHD4	Q5FHD4	ssb	Single-stranded DNA-binding protein	DNA replication, repair, recombination and degradation; Homologous recombination	Cytosol		common
	26.166	26.4143	26.0977	26.6893	26.5731	26.6047	25	25	25	58.2	58.2	58.2	44.398	0	323.31	615270000	288		1.74723	0.0552626	A0A0H3M0U2;A0A170R088;A0A170R099;A0A170TJ48;Q5FGH6;Q93FT9	A0A0H3M0U2;Q5FGH6;Q93FT9	Q5FGH6	sucB	Dihydrolipoyllysine-residue succinyltransferase component of 2-oxoglutarate dehydrogenase complex	Tricarboxylic acid cycle	Cytosol		common
	25.9827	26.0201	26.0224	26.1502	26.5353	26.3172	21	21	21	65.3	65.3	65.3	42.157	0	265.59	512050000	279		1.35698	0.115537	A0A161LY13;A0A161MMB4;A0A170RN25;A0A170SGW6;A0A170TWI0	A0A161MMB4;A0A170RN25;A0A170SGW6;A0A170TWI0	Q5FH54	sucC	Succinyl-CoA synthetase subunit beta	Tricarboxylic acid cycle	Cytosol		common
	25.8709	26.0316	25.8706	25.7762	26.0619	26.1456	16	16	16	76.3	76.3	76.3	30.67	0	177.59	449380000	198		0.220578	0.863961	A0A0H3LZ67;A0A170R3J2;A0A170TWG9;Q5FH55	A0A0H3LZ67;A0A170R3J2;A0A170TWG9;Q5FH55	Q5FH55	sucD	Succinyl-CoA ligase [ADP-forming] subunit alpha	Tricarboxylic acid cycle	Cytosol		common
	23.8353	23.879	24.3056	23.728	23.6867	23.7095	12	12	12	62.3	62.3	62.3	24.467	0	86.421	103330000	67		0.927101	0.202346	A0A0H3M670;A0A161MLH3;A0A170R907;A0A170RWG5;A0A170SWD0;Q5FGY5	A0A0H3M670;A0A161MLH3;A0A170R907;A0A170RWG5;A0A170SWD0;Q5FGY5	Q5FGY5	tal	Transaldolase	Pentose shunt	Cytosol		common
																						A0A170T3R3	Q5FFP8	thio	Putative thiamine biosynthesis oxidoreductase thiO	Thiamine biosynthesis	n/d	found in phosphoproteome only	common
	24.0706	24.3378	24.1918	23.8871	24.1615	23.9776	21	21	21	39.3	39.3	39.3	73.077	0	123.31	123530000	107		0.790514	0.410205	A0A161LVY1;A0A170TMZ6	A0A161LVY1;A0A170TMZ6	Q5FGP1	thrS	Threonine--tRNA ligase	Protein biosynthesis	Cytosol		common
	24.9681	25.3866	25.4076	25.5448	25.4464	25.5423	20	20	20	73.7	73.7	73.7	33.306	0	216.89	302920000	195		0.810677	0.281489	A0A161LTW8;A0A170TAI2	A0A161LTW8;A0A170TAI2	Q5FG35	thyX	Flavin-dependent thymidylate synthase	Nucleotide biosynthesis	n/d	Cells lacking this gene display impaired growth (PubMed:12657046);Is expressed under the exponential phase of growth,	common
	25.8992	25.9673	26.1847	25.581	25.7859	25.8818	25	25	1	48	48	1.7	46.803	0	236.63	425020000	240		1.01541	0.216092	A0A170RPJ8;A0A170SJE6;A0A170TZ73	A0A170RPJ8;A0A170SJE6;A0A170TZ73	Q5FFG8	tig	Trigger factor	Cell cycle, Cell division	Cytosol		common
	24.6232	24.7948	24.6776	24.7593	24.9479	24.7735	22	22	22	49.2	49.2	49.2	74.167	0	178.38	192320000	115		0.74621	0.583398	A0A0H3M8P5;A0A170RAV5;A0A170RZF1;A0A170T367;A0A170T370;Q5FFQ6	A0A0H3M8P5;A0A170RAV5;A0A170RZF1;A0A170T370;Q5FFQ6	Q5FFQ6	tktA	Transketolase	Pentose shunt	n/d		common
	23.1286	23.2101	22.9739	23.2016	23.541	23.2617	16	16	2	51.6	51.6	6.3	51.097	0	133.9	66332000	87		0.8543	0.310653	A0A170SEB4;A0A170TU69;Q5FF94	A0A170SEB4;A0A170TU69;Q5FF94	Q5FF94	tldD	TldD protein homolog	Proteolysis	Cytosol		common
	25.3808	25.6707	25.4243	25.3293	25.363	25.2841	28	28	1	49.7	49.7	1.6	82.827	0	284	303780000	237		0.828915	0.453509	Q5FFB9	Q5FFB9	Q5FFB9	tme	NADP-dependent malic enzyme	Malate metabolic process	n/d		common
	23.6882	24.0294	23.6175	23.5803	23.4382	23.5493	14	14	14	46.5	46.5	46.5	46.047	0	112.97	90390000	127		0.887525	0.262321	A0A0H3M985;A0A161LXK1;A0A170QZK7;A0A170QZM5;A0A170S690;A0A170TG40;Q5FGD8	A0A0H3M985;A0A161LXK1;A0A170QZK7;A0A170S690;A0A170TG40;Q5FGD8	Q5FGD8	tolC	Outer membrane protein tolC	Transport	Membrane		common
	23.1903	22.5091	22.3414	23.2855	23.5893	23.0093	19	19	6	34.2	34.2	13.9	92.517	0	151.37	56444000	47		0.929567	0.0749529	A0A0H3LZ47;A0A170R6L1;A0A170SRB9;Q5FHL9	A0A0H3LZ47;A0A170R6L1;Q5FHL9	Q5FHL9	topA	DNA topoisomerase 1	DNA topological change	Chromosome		common
	22.5314	22.6413	22.2542	22.1961	22.0037	22.1077	10	10	10	47.1	47.1	47.1	26.456	0	54.276	34477000	84		1.36326	0.0850152	A0A0H3M641;A0A161LWS9;A0A170SU42;Q5FGU5;Q93FU4	A0A0H3M641;A0A161LWS9;A0A170SU42;Q5FGU5;Q93FU4	Q5FGU5;Q93FU4	tpiA	Triosephosphate isomerase	Glycolysis	Cytosol		common
	26.1079	26.3697	26.3933	26.8046	26.4965	26.668	13	13	13	48.8	48.8	48.8	29.512	0	263.13	641940000	265		1.3404	0.0873695	A0A0H3M0M5;A0A161LZ64;A0A170QZ69;Q5FGA4	A0A0H3M0M5;A0A161LZ64;A0A170QZ69;Q5FGA4	Q5FGA4	trbG/virB9	VIRB9 protein	Transport/virulence	Membrane		common
	25.2998	25.4263	25.3918	25.5587	25.9745	25.6434	9	9	9	72.9	72.9	72.9	12.107	0	108.2	334640000	97		1.25164	0.106161	A0A0H3M026;A0A170TET2;Q5FGA3	A0A0H3M026;A0A170TET2;Q5FGA3	Q5FGA3	trx	Thioredoxin	Cell redox homeostasis	Cytosol		common
	23.2352	23.652	23.1388	23.816	23.7374	23.4794	8	8	8	44.3	44.3	44.3	34.066	0	106.7	81714000	59		0.830147	0.192144	A0A0H3LZ52;A0A170R6P2;Q5FHL2	A0A0H3LZ52;A0A170R6P2;Q5FHL2	Q5FHL2	trxB	Thioredoxin reductase	Cell redox homeostasis	Cytosol		common
	25.3718	25.6601	25.481	25.6368	25.5527	25.6458	12	12	12	51.4	51.4	51.4	31.936	0	235.5	336420000	155		0.53113	0.696398	A0A161LXA5;A0A161M076;A0A170SZC8	A0A161LXA5;A0A161M076;A0A170SZC8	Q5FGZ9	tsf	Elongation factor Ts	Protein biosynthesis	Cytosol		common
	29.9084	30.093	29.8579	29.7969	29.9387	29.8922	27	27	27	82.5	82.5	82.5	43.267	0	323.31	6922800000	1255		0.393883	0.799563	A0A0H3M5D3;A0A161LUI5;A0A161LX65;A0A161LY62;A0A161M5P6;A0A170QW49;A0A170RNF1;A0A170S0P6;A0A170S0R4;A0A170SHC8;A0A170T699;A0A170TXE2;Q04376	A0A161LX65;A0A170T699	Q5FFE6	tuf1	Elongation factor Tu	Protein biosynthesis	Cytosol		common
																						A0A0H3M1Y7;A0A161LXJ5;A0A170QZF1;A0A170S5Z8;Q5FGC8	Q5FGC8_EHRRG	ubiE	Ubiquinone/menaquinone biosynthesis C-methyltransferase UbiE	Menaquinone biosynthesis; Ubiquinone biosynthesis	n/d	found in glycoproteome only	common
	22.3169	22.0009	22.0007	22.496	22.2553	22.4753	15	15	15	26.8	26.8	26.8	107.18	0	149.75	33746000	62		1.09016	0.172571	A0A0H3M825;A0A161ML92;A0A170QND6;A0A170QNE7;A0A170R615;A0A170RSQ6;A0A170SPH7;A0A170SPK5;A0A170SPM0;Q5FHI0	A0A0H3M825;A0A170R615;A0A170RSQ6;Q5FHI0	Q5FHI0	uvrA	UvrABC system protein A	DNA replication, repair, recombination and degradation; Nucleotide excision repair	Cytosol		common
	22.8373	22.9547	22.7893	23.1948	22.6768	22.8752	5	5	5	14.7	14.7	14.7	73.843	0	78.932	52964000	20		0.127464	0.910774	A0A0H3M7W6;A0A161MNV5;A0A170R4V7;A0A170SLJ0;A0A170U1A8;Q5FHA7	A0A0H3M7W6;A0A170R4V7;Q5FHA7	Q5FHA7	uvrD	DNA helicase	DNA replication, repair, recombination and degradation; Nucleotide excision repair	Cytosol		common
	22.8708	22.8404	23.0527	23.0517	22.9819	23.182	13	13	3	22	22	5.2	93.95	0	89.944	56548000	54		0.7848	0.510994	A0A170R2D9;Q93ET3	A0A170R2D9;Q93ET3	Q93ET3	valS	Hypothetical valine-tRNA ligase	Protein biosynthesis	Cytosol		common
	23.149	23.4764	23.1512	23.7634	23.6938	23.5275	12	12	12	45.2	45.2	45.2	40.129	0	140.4	78447000	116		1.44681	0.0705684	A0A0H3LYK9;A0A170R2R3;A0A170SEI3;A0A170SEK1;A0A170TU72;Q5FF93	A0A0H3LYK9;A0A170R2R3;A0A170SEI3;A0A170TU72;Q5FF93	Q5FF93	ychF	Ribosome-binding ATPase YchF	Response to oxidative stress	Cytosol		common
	23.7713	23.8266	23.9089	24.212	24.0208	24.1868	13	13	13	28.2	28.2	28.2	66.573	0	72.18	112020000	90		1.87078	0.087802	A0A0H3M5S9;A0A170R630;A0A170SPP8;Q5FHK2	A0A0H3M5S9;A0A170R630;A0A170SPP8;Q5FHK2	Q5FHK2	yidC	Membrane protein insertase YidC	Transport, Protein transport	Membrane		common
	25.2595	26.1651	26.0063	25.2096	24.9921	24.984	4	4	4	44.6	44.6	44.6	10.422	0	127.38	335690000	100	+	1.21766	0.0343611	A0A0H3M5G0;Q5FFJ7	A0A0H3M5G0;Q5FFJ7	Q5FFJ7	acpP	Acyl carrier protein	Fatty acid biosynthesis	Cytosol		overexp. ATT
	24.5909	24.8272	24.8262	24.1499	23.9274	24.1039	22	22	22	56.6	56.6	56.6	57.747	0	188.62	154180000	167	+	2.56992	0.00381818	A0A0H3M5C4;A0A170TWV2;Q5FH47	A0A0H3M5C4;A0A170TWV2;Q5FH47	Q5FH47	aprE	Alkaline protease secretion protein	Transport (protein)	Membrane		overexp. ATT
	25.0987	25.7325	25.528	23.2169	23.2371	23.4645	9	9	9	71.4	71.4	71.4	16.792	0	112.12	197010000	141	+	3.34512	0	A0A0H3M1A7;A0A161LTF8;A0A170R9M7;A0A170RXA0;A0A170RXB5;Q5FH90	A0A0H3M1A7;A0A161LTF8;A0A170R9M7;A0A170RXA0;Q5FH90	Q5FH90	bcp	Bacterioferritin comigratory protein	Cell redox homeostasis	Cytosol		overexp. ATT
	23.1869	23.2073	23.0732	21.2355	18.8178	20.8839	4	4	4	46.2	46.2	46.2	10.487	0	58.161	36859000	21	+	1.70561	0	A0A0H3LZW9;A0A161MN68;A0A170TBE9;Q5FG61	A0A0H3LZW9;A0A161MN68;A0A170TBE9;Q5FG61	Q5FG61	cspA	Putative Cold shock-like protein cspA	Stress response, Transcription, Transcription regulation	Cytosol		overexp. ATT
	22.4825	22.8222	22.7863	22.2099	21.8572	22.1623	9	9	9	23.9	23.9	23.9	52.702	0	63.656	38212000	30	+	1.79998	0.0143607	A0A161LUS8;A0A170QNS5	A0A161LUS8;A0A170QNS5	Q5FHI9	cysS	Cysteine--tRNA ligase	Protein biosynthesis	Cytosol		overexp. ATT
	21.8395	21.9905	22.3112	21.5578	20.1365	21.1735	11	11	11	28.4	28.4	28.4	52.645	0	79.041	22504000	40	+	1.14879	0.0176434	A0A170RS70	A0A170RS70	Q5FHH8	dnaA	Chromosomal replication initiator protein DnaA	DNA replication, repair, recombination and degradation	Cytosol		overexp. ATT
	20.2009	21.6214	21.3543	20.0222	20.2042	19.8447	3	3	1	17.9	17.9	8.2	24.434	0	1.7558	12489000	12	+	1.08626	0.0272409	A0A0H3LYG2;A0A170R1Z7;Q5FF56	A0A0H3LYG2;A0A170R1Z7;Q5FF56	Q5FF56	ERGA_CDS_00360	Uncharacterized protein	Uncharacterized protein	n/d		overexp. ATT
	25.1878	25.6024	25.5336	24.5567	24.4214	24.3748	10	10	3	67.6	67.6	35.7	23.642	0	99.384	236830000	98	+	2.68305	0	A0A0H3LYK5;Q5FF98	A0A0H3LYK5;Q5FF98	Q5FF98	ERGA_CDS_00890	Uncharacterized protein	Cell redox homeostasis	n/d		overexp. ATT
	21.1316	20.7846	20.9827	20.4007	20.584	20.2199	5	2	1	14.3	5.1	2	51.676	0	26.585	12495000	15	+	1.74994	0.0217185	A0A170R2U1	A0A170R2U1	Q5FF89	ERGA_CDS_00980	Uncharacterized protein	Uncharacterized protein	Membrane		overexp. ATT
	26.506	26.6339	26.6239	24.9313	24.694	24.8604	15	15	3	69.9	69.9	15.6	29.413	0	180.57	443820000	179	+	4.56605	0	A0A0H3M5E0;A0A161M4X8;A0A170RP38;A0A170SIR2;Q5FH79	A0A0H3M5E0;A0A161M4X8;A0A170RP38;A0A170SIR2;Q5FH79	Q5FH79	ERGA_CDS_01810	Uncharacterized protein	Uncharacterized protein	Membrane		overexp. ATT
	23.4594	23.7579	23.6632	23.0251	22.8948	22.8197	9	9	9	46.9	46.9	46.9	30.016	0	51.168	70592000	54	+	2.58729	0.00414815	A0A0H3M7T0;A0A161LWD7;A0A161M168;A0A170R4A4;A0A170SJ86;A0A170TZ29;Q5FFH0	A0A0H3M7T0;A0A161LWD7;A0A161M168;A0A170R4A4;A0A170TZ29;Q5FFH0	Q5FFH0	ERGA_CDS_01940	Uncharacterized protein	Uncharacterized protein	n/d		overexp. ATT
	23.9829	23.8644	23.8887	23.275	23.4112	23.318	6	6	6	35.4	35.4	35.4	22.663	0	47.894	89190000	76	+	3.36132	0.00390698	A0A0H3M149;A0A170RUU9;Q5FH36	A0A0H3M149;A0A170RUU9;Q5FH36	Q5FH36	ERGA_CDS_04050	Probable sigma(54) modulation protein	Primary metabolic process	n/d		overexp. ATT
	24.9058	25.4184	25.5543	24.0545	24.6148	24.0859	51	51	44	28.2	28.2	25.1	329.13	0	323.31	207710000	214	+	1.74826	0.00369231	A0A0H3M886;A0A161LWY7;A0A161M5A2;A0A170STT5;Q5FH35	Q5FH35	Q5FH35	ERGA_CDS_04060	Uncharacterized protein	Uncharacterized protein	Membrane	similar to AnkB	overexp. ATT
	22.4627	22.4595	21.8546	21.6724	20.8222	20.6623	4	4	4	85.2	85.2	85.2	9.4658	0	171.42	24867000	101	+	1.49721	0.00452525	A0A0H3M158;A0A161LYP1;A0A161MP47;A0A170R840;Q5FGT8	A0A0H3M158;A0A161LYP1;A0A161MP47;A0A170R840;Q5FGT8	Q5FGT8	ERGA_CDS_04190	Uncharacterized protein	Uncharacterized protein	n/d		overexp. ATT
	24.2646	24.5072	24.3344	23.2495	22.8507	23.5265	8	8	8	52.5	52.5	52.5	26.965	0	19.46	107160000	61	+	2.28763	0	A0A0H3M645;A0A170SUI2;Q5FGT4	A0A0H3M645;Q5FGT4	Q5FGT4	ERGA_CDS_04230	Uncharacterized protein	Uncharacterized protein	n/d		overexp. ATT
	23.9098	22.5129	22.7565	21.7644	21.4946	21.5185	4	4	4	20	20	20	28.035	0.0086831	0.91963	39774000	26	+	1.53991	0.004	A0A0H3LZB6;A0A161M1M1;A0A170QRS7;A0A170R8Q0;Q5FGV6	A0A0H3LZB6;A0A161M1M1;A0A170QRS7;A0A170R8Q0;Q5FGV6	Q5FGV6	ERGA_CDS_04500	Uncharacterized protein	Uncharacterized protein	n/d		overexp. ATT
	23.4056	24.9347	24.7407	19.0686	19.5361	19.6056	12	12	12	49.7	49.7	49.7	32.005	0	109.79	84421000	57	+	3.20461	0	A0A0H3M183;A0A161M3V8;A0A161M7B0;A0A170QRZ4;A0A170R8S0;A0A170RW43;A0A170SVZ7;Q5FGV0	A0A0H3M183;A0A170R8S0;Q5FGV0	Q5FGV0	ERGA_CDS_04560	Uncharacterized protein	Uncharacterized protein	n/d		overexp. ATT
	30.6978	30.9755	30.8823	23.8971	23.7501	23.5739	31	31	4	77.6	77.6	14.7	53.54	0	323.31	6692200000	1663	+	6.25634	0	A0A0H3M8I7;A0A161M5H3;Q5FH08	A0A0H3M8I7;A0A161M5H3;Q5FH08	Q5FH08	ERGA_CDS_05140	Uncharacterized protein	Uncharacterized protein	Membrane	Porin 5140	overexp. ATT
																							Q5FFM9_EHRRG	ERGA_CDS_05620	Uncharacterized protein	Uncharacterized protein	n/d	found in glycoproteome only	overexp. ATT
																							Q5FFV9	ERGA_CDS_06520	Uncharacterized protein	Uncharacterized protein	Membrane	found in phosphoproteome only	overexp. ATT
	23.4221	23.7622	23.7183	22.9264	22.9917	23.1698	13	13	13	37	37	37	49.858	0	72.84	73886000	85	+	2.02531	0.0123793	A0A0H3M6G9;A0A170QX43;A0A170S1Z9;Q5FFX8	A0A0H3M6G9;A0A170QX43;A0A170S1Z9;Q5FFX8	Q5FFX8	ERGA_CDS_06770	Uncharacterized protein	Degradation of proteins	n/d		overexp. ATT
	23.4795	23.6488	23.9016	23.2647	23.2782	23.1061	8	8	8	52.5	52.5	52.5	21.994	0	139.53	78222000	40	+	1.57289	0.0501687	A0A0H3M6H8;A0A170S2E5;Q5FG10	A0A0H3M6H8;A0A170S2E5;Q5FG10	Q5FG10	ERGA_CDS_06880	Uncharacterized protein	Transport (osmotic pressure)	Membrane		overexp. ATT
	24.425	24.6955	24.3686	24.0635	23.8227	23.9808	14	14	14	43.7	43.7	43.7	47.918	0	210.56	137340000	142	+	1.92891	0.0180909	A0A0H3M0L7;A0A161M0L2;A0A170TE80;Q5FG96	A0A0H3M0L7;A0A161M0L2;A0A170TE80;Q5FG96	Q5FG96	ERGA_CDS_07720	Hypothetical zinc protease	Degradation of proteins	n/d		overexp. ATT
	23.2771	23.6038	23.1005	22.6642	22.5433	23.0539	7	7	7	38.9	38.9	38.9	26.381	0	56.185	61278000	35	+	1.26192	0.0490307	A0A0H3M1Z5;A0A170QZJ4;A0A170RF26;Q5FGD9	A0A0H3M1Z5;A0A170QZJ4;A0A170RF26;Q5FGD9	Q5FGD9	ERGA_CDS_08140	Uncharacterized protein	Uncharacterized protein	n/d		overexp. ATT
	26.0899	26.2608	26.261	25.0587	25.0323	25.3231	8	8	8	43.5	43.5	43.5	23.403	0	83.283	385990000	117	+	3.21313	0	A0A0H3M1Z9;A0A170TGA7;Q5FGD3	A0A0H3M1Z9;A0A170TGA7;Q5FGD3	Q5FGD3	ERGA_CDS_08200	Uncharacterized protein	Regulatory function	Membrane		overexp. ATT
	25.3039	25.8553	25.9854	22.5696	22.5582	22.9688	4	4	4	26.6	26.6	26.6	13.218	0	62.939	215810000	34	+	3.57616	0	A0A0H3M073;A0A161MM04;A0A170RFF9;Q5FGF5	A0A0H3M073;A0A161MM04;A0A170RFF9;Q5FGF5	Q5FGF5	ERGA_CDS_08390	VirB2 protein (homolog VirB2-8)	Transport/virulence	Membrane		overexp. ATT
	25.9409	26.2286	25.932	25.2845	25.5647	25.3172	23	23	23	51.4	51.4	51.4	51.379	0	310.02	385280000	268	+	2.09533	0.00952381	A0A0H3M221;A0A170RFJ7;A0A170S7F0;A0A170TIF8;A0A170TIG3;Q5FGG7	A0A0H3M221;A0A170RFJ7;A0A170S7F0;Q5FGG7	Q5FGG7	ERGA_CDS_08480	Hypothetical zinc protease	Degradation of proteins	n/d		overexp. ATT
	26.0354	27.0377	27.1775	20.2411	19.4155	20.8525	9	9	9	40.4	40.4	40.4	31.052	0	101.47	419700000	107	+	3.55271	0	A0A0H3M115;A0A170TM94;A1XBC1;A7XAM3;Q4L0C0;Q5FGL4;Q5W5Y1;Q9R443;Q9WW41	A0A0H3M115;A0A170TM94;Q4L0C0;Q5FGL4;Q5W5Y1;Q9R443;Q9WW41	Q4L0C0;Q5FGL4;Q5W5Y1;Q9R443;Q9WW41	ERGA_CDS_09150;map1-1	Map1-related protein	Uncharacterized protein	Membrane		overexp. ATT
	22.6125	22.7217	23.0503	21.7327	21.6486	21.6891	3	3	3	12.8	12.8	12.8	26.32	0	19.96	40378000	18	+	2.93032	0	A0A0H3M2B1;A0A170SA93;Q5FGN8	A0A0H3M2B1;Q5FGN8	Q5FGN8	ERGA_CDS_09350	Uncharacterized protein	Uncharacterized protein	Membrane	similar to Bax_inhibitor_1-related	overexp. ATT
	22.9907	23.1957	23.338	22.7199	21.9732	22.723	10	10	10	59.3	59.3	59.3	34.511	0	40.729	53500000	40	+	1.22705	0.0345772	A0A0H3M946;A0A161LXE6;A0A170REF9;A0A170TEH8;Q5FG90	A0A0H3M946;A0A161LXE6;A0A170REF9;A0A170TEH8;Q5FG90	Q5FG90	fabD	Malonyl CoA-acyl carrier protein transacylase	Fatty acid biosynthesis	Cytosol		overexp. ATT
	24.7735	25.2022	24.8353	24.3762	24.2431	24.2386	15	15	15	72.5	72.5	72.5	29.901	0	223.7	180390000	196	+	2.00214	0.0126038	A0A0H3M814;A0A161M6Z0;A0A170QMZ8;A0A170R5R2;A0A170RS53;A0A170SNY3;A0A170SP08;Q5FHH9	A0A0H3M814;A0A170QMZ8;A0A170R5R2;A0A170RS53;Q5FHH9	Q5FHH9	fabI	Enoyl-[acyl-carrier-protein] reductase [NADH]	Fatty acid biosynthesis	Cytosol		overexp. ATT
	24.6942	24.9797	24.9832	24.1256	24.4805	24.489	12	12	12	61.4	61.4	61.4	32.077	0	88.877	182340000	101	+	1.56255	0.0382632	A0A0H3M137;A0A161MNH2;Q5FGR0	A0A0H3M137;A0A161MNH2;Q5FGR0	Q5FGR0	glyQ	Glycine--tRNA ligase alpha subunit	Protein biosynthesis	Cytosol		overexp. ATT
	24.5575	24.5886	24.9851	23.8615	24.2886	24.3257	9	9	9	42.8	42.8	42.8	18.88	0	65.432	157010000	78	+	1.27635	0.0495714	A0A0H3M7H3;Q5FF67	A0A0H3M7H3;Q5FF67	Q5FF67	greA	Transcription elongation factor	Protein biosynthesis, Transcription, Transcription regulation	Cytosol		overexp. ATT
	24.5735	24.8729	24.6377	24.292	24.3046	24.1189	8	8	8	86.4	86.4	86.4	12.613	0	105.68	159890000	87	+	1.85857	0.0385166	A0A0H3M1Q1;A0A170TB73;Q5FG21	A0A0H3M1Q1;A0A170TB73;Q5FG21	Q5FG21	grxC2	Glutaredoxin	Cell redox homeostasis	Cytosol		overexp. ATT
	25.0134	25.32	25.0654	24.6521	24.3996	24.5587	25	25	25	34	34	34	100.25	0	262.67	209690000	141	+	2.11505	0.0128214	A0A0H3M0Q9;A0A161LWG7;A0A161LWU4;A0A170U1E2;Q5FHC7	A0A0H3M0Q9;A0A161LWG7;A0A161LWU4;A0A170U1E2;Q5FHC7	Q5FHC7	gyrA	DNA gyrase subunit A	DNA replication, repair, recombination and degradation	Cytosol		overexp. ATT
	22.3356	22.7272	22.502	22.2776	21.35	21.6692	9	9	9	33.2	33.2	33.2	45.284	0	17.319	32631000	43	+	1.20523	0.0341241	A0A0H3LYH5;A0A161LZI2;Q5FF39	A0A0H3LYH5;A0A161LZI2;Q5FF39	Q5FF39	hemA	5-aminolevulinate synthase	Heme biosynthesis	n/d		overexp. ATT
	23.5662	23.6374	23.6063	22.7572	22.4481	22.4565	16	16	16	36.5	36.5	36.5	68.842	0	87.43	64046000	70	+	3.26948	0	A0A0H3M166;A0A170QR62;A0A170R8B5;A0A170SUT6;Q5FGS8	A0A0H3M166;A0A170QR62;A0A170R8B5;A0A170SUT6;Q5FGS8	Q5FGS8	hscA	Chaperone protein hscA homolog	Stress response	Cytosol		overexp. ATT
	21.5911	21.646	21.4867	20.849	20.7767	21.1704	2	2	2	21.2	21.2	21.2	11.085	0	28.091	17404000	33	+	2.11125	0.00873077	A0A0H3M532;A0A170SET7;A0A170TNP8;Q5FF86	A0A0H3M532;A0A170SET7;A0A170TNP8;Q5FF86	Q5FF86	ihfA	Integration host factor subunit alpha	DNA replication, repair, recombination and degradation	Cytosol/Nucleoid		overexp. ATT
	24.6752	24.9453	24.7682	24.1633	24.1948	24.1264	20	20	20	57.4	57.4	57.4	46.184	0	150.22	163070000	161	+	2.83131	0.00377528	A0A0H3M8A1;A0A161LTA7;A0A170SUL3;Q5FGT2;Q93ET0	A0A0H3M8A1;A0A161LTA7;A0A170SUL3;Q5FGT2;Q93ET0	Q5FGT2;Q93ET0	iscS	Cysteine desulfurase IscS	Iron-sulfur cluster assembly;Aminoacid metabolism	Cytosol		overexp. ATT
	22.8403	22.6109	23.0318	22.2128	22.2514	22.1818	6	6	6	17.4	17.4	17.4	62.095	0	33.044	41383000	37	+	2.11494	0.012486	A0A0H3LZ22;A0A170RLM4;A0A170SDY2;Q5FF99	A0A0H3LZ22;A0A170RLM4;A0A170SDY2;Q5FF99	Q5FF99	kefB	Glutathione-regulated potassium-efflux system protein	Transport , Antiport, Ion transport, Potassium transport	Membrane		overexp. ATT
	25.5447	25.6635	25.5742	24.9346	24.8793	24.7087	38	38	38	54.1	54.1	54.1	89.574	0	323.31	272120000	319	+	3.21812	0	A0A0H3LYS9;A0A161LUK4;A0A170SJN9;Q5FFG5	A0A0H3LYS9;A0A161LUK4;A0A170SJN9;Q5FFG5	Q5FFG5	lon	Lon protease	stress response	Cytosol		overexp. ATT
	23.637	23.5681	23.8534	22.176	22.4314	22.4892	6	6	6	58.4	58.4	58.4	14.752	0	53.778	63692000	56	+	3.28962	0	A0A0H3LZU4;Q5FGT1;Q93ES9	A0A0H3LZU4;Q5FGT1;Q93ES9	Q5FGT1;Q93ES9	nifU	Iron-sulfur cluster assembly scaffold protein IscU	Iron-sulfur cluster assembly	Cytosol		overexp. ATT
	23.8086	24.024	23.8128	23.2541	23.045	23.1951	17	17	17	45	45	45	67.716	0	147.35	85078000	112	+	2.7912	0.00448	A0A0H3M6C6;A0A170QUU7;A0A170RAX4;A0A170T3K6;Q5FFQ1	A0A0H3M6C6;A0A170QUU7;A0A170RAX4;A0A170T3K6;Q5FFQ1	Q5FFQ1	nrdA	Ribonucleoside-diphosphate reductase	DNA replication, repair, recombination and degradation	Cytosol		overexp. ATT
	23.5217	23.8948	23.9317	22.9507	22.1337	22.6712	8	8	8	33.1	33.1	33.1	38.88	0	139.46	71452000	51	+	1.92669	0.00162319	A0A0H3M838;A0A161LT36;A0A161LWM8;A0A161M1F2;A0A161M563;A0A170QNW0;A0A170SQQ0;A0A170SQQ8;Q5FHI7;Q93FT7	A0A0H3M838;A0A161LWM8;A0A161M563;A0A170QNW0;Q5FHI7;Q93FT7	Q5FHI7;Q93FT7	nrdB	Ribonucleoside-diphosphate reductase subunit beta	DNA replication, repair, recombination and degradation	Membrane		overexp. ATT
	24.8028	25.1668	25.1896	23.3828	23.0409	23.5978	20	20	20	55.6	55.6	55.6	53.49	0	194.32	158870000	123	+	2.95046	0	A0A0H3M0E5;A0A0H3M1N2;A0A161LTV5;A0A161M0G9;A0A170QXC9;A0A170RCM1;A0A170T9C6;A0A170T9E5;Q5FG12;Q5FG14;Q93FR8	A0A0H3M1N2;A0A161M0G9;A0A170QXC9;A0A170T9E5;Q5FG14;Q93FR8	Q5FG14;Q93FR8	ntrX	Nitrogen assimilation regulatory protein NtrX	Regulatory function (Two-component system)	n/d		overexp. ATT
	21.8687	22.461	22.6135	21.3614	20.1747	19.1454	2	2	2	4.8	4.8	4.8	47.292	0	6.2445	22414000	19	+	1.42936	0.00436364	A0A0H3LZ11;A0A161LSZ8;A0A170R5M5;Q5FHD6	A0A0H3LZ11;A0A161LSZ8;A0A170R5M5;Q5FHD6	Q5FHD6	proP	Proline/betaine transporter	Transport, Symport	Membrane		overexp. ATT
	24.1504	23.957	23.9689	23.3655	23.6643	23.5043	15	15	15	41.4	41.4	41.4	47.998	0	119.22	97628000	79	+	2.06971	0.018229	A0A161LXD3;A0A161M442;A0A161MPC9;A0A170QUT2;A0A170RZG0;A0A170T3H9;A0A170T3I4	A0A161LXD3;A0A170QUT2;A0A170RZG0;A0A170T3H9	Q5FFQ3	purA	Adenylosuccinate synthetase	Purine biosynthesis	Cytosol		overexp. ATT
	23.3239	23.7473	23.2284	22.9375	22.7186	22.6379	14	14	8	21.9	21.9	12.4	112.53	0	116.24	62901000	101	+	1.66432	0.0150244	A0A0H3M8W0;A0A161M5Y5;A0A161MN41;A0A170QWZ5;A0A170T8N4;Q5FFY1	A0A0H3M8W0;A0A161M5Y5;A0A161MN41;A0A170QWZ5;A0A170T8N4;Q5FFY1	Q5FFY1	purL	Phosphoribosylformylglycinamidine synthase subunit PurL	Purine biosynthesis	Cytosol		overexp. ATT
	25.8623	26.1047	26.1753	24.8819	24.0981	24.74	17	17	17	55.5	55.5	55.5	38.697	0	227.4	324320000	186	+	2.32678	0	A0A170RG88;A0A170TL65	A0A170RG88;A0A170TL65	Q5FGJ5	recA	Protein RecA	DNA replication, repair, recombination and degradation	Cytosol		overexp. ATT
	25.107	25.3555	25.2175	24.668	24.6775	24.7734	24	24	24	54.4	54.4	54.4	51.012	0	215.06	226350000	204	+	2.55265	0.012708	A0A0H3LZ59;A0A0H3M0P1;A0A161LVQ8;A0A170R3D9;A0A170RET2;A0A170S5W6;A0A170TN60;A0A170TNB2;A0A170TVV7;Q5FGA9;Q5FH66	A0A0H3LZ59;A0A0H3M0P1;A0A170RET2;A0A170S5W6;A0A170TN60;A0A170TVV7;Q5FGA9;Q5FH66	Q5FGA9;Q5FH66	rho	Transcription termination factor Rho	Transcription, Transcription regulation, Transcription termination	Cytosol/membrane		overexp. ATT
	20.9471	21.4975	21.2933	19.8703	19.8156	19.9767	6	6	5	18.1	18.1	15.6	42.257	0	10.112	12107000	11	+	2.90107	0	A0A0H3M7B5;A0A161MNI0;Q5FF28	A0A0H3M7B5;A0A161MNI0;Q5FF28	Q5FF28	ribA	GTP cyclohydrolase II	Riboflavin biosynthesis	n/d		overexp. ATT
	26.3248	26.3182	26.3781	25.9699	25.9614	25.9655	19	19	19	61.6	61.6	61.6	29.915	0	153.28	508630000	196	+	4.39817	0.0155591	A0A170T644	A0A170T644	Q5FFU3	rplB	50S ribosomal protein L2	Translation	Ribosome		overexp. ATT
	22.1778	23.2468	22.5067	21.7546	21.8095	22.0639	3	3	3	28.6	28.6	28.6	6.5427	0	8.5239	37882000	25	+	1.09338	0.0419355	A0A170RQB2	A0A170RQB2	Q5FFJ4	rpmG	50S ribosomal protein L33	Translation	Ribosome		overexp. ATT
	26.067	26.3976	26.3415	25.7672	25.4686	25.587	10	10	4	65.2	65.2	13.3	24.233	0	124.68	451150000	177	+	2.10446	0.00776699	A0A0H3M8L5;A0A0U2N132;A0A0U2NVB8;A0A0U2W167;A0A0U2WVD9;A1XRG2;A1XRG3;A1XRG7;A1XRG9;A1XRH0;A1XRH2;C9E3E0;C9E3E2;F2ZAU5;F2ZAU8;Q5FFK6	A0A0H3M8L5;A0A0U2N132;A0A0U2W167;A0A0U2WVD9;A1XRG2;A1XRG3;A1XRG7;A1XRG9;A1XRH0;A1XRH2;C9E3E0;F2ZAU5;F2ZAU8;Q5FFK6	Q5FFK6	sodB	Superoxide dismutase	Response to oxidative stress	Cytosol		overexp. ATT
	24.9492	25.2682	25.2107	22.9937	21.6168	22.2518	18	18	2	48.6	48.6	4	62.383	0	238.44	142560000	83	+	2.65154	0	A0A161M6Z6	A0A161M6Z6	Q5FHG9	thiC	Phosphomethylpyrimidine synthase	Thiamine biosynthesis	Cytosol		overexp. ATT
	21.8666	22.1483	22.0049	21.5807	21.2629	20.9819	25	1	1	49.3	3.6	3.6	67.511	0	8.508	22467000	21	+	1.72879	0.012036	A0A170RU53	A0A170RU53	Q5FHN3	typA	GTP-binding protein TypA/BipA homolog	GTP binding	Cytosol		overexp. ATT
	25.8927	25.8577	25.9082	25.3734	25.3376	25.4786	26	26	2	52.6	52.6	8.4	70.038	0	212.27	379930000	277	+	3.39811	0.00681188	A0A0H3M620;Q5FHN3	A0A0H3M620;Q5FHN3	Q5FHN3	typA	GTP-binding protein TypA/BipA homolog	Uncharacterized protein	Cytosol		overexp. ATT
	19.8345	19.8674	20.1626	21.5441	21.3385	21.0854	5	5	5	39.5	39.5	39.5	23.511	0	83.832	12308000	37	+	2.89977	0	A0A0H3M8X3;A0A161LXA7;A0A170T9P5;Q5FG06	A0A0H3M8X3;A0A161LXA7;A0A170T9P5;Q5FG06	Q5FG06	gpH	Putative Phosphoglycolate phosphatase	Carbohydrate metabolism	Cytosol		overexp. VIR
	25.5614	25.5787	25.5792	25.7761	26.1461	26.0966	8	8	2	42	42	12.8	21.437	0	260.95	393920000	156	+	1.69277	0.0498683	A0A0H3M6S4;Q5FGD4	A0A0H3M6S4;Q5FGD4	Q5FGD4	ppa	Inorganic pyrophosphatase	Phosphate-containing compound metabolic process	Cytosol		overexp. VIR
	21.6885	22.0503	22.1523	22.3477	22.5616	22.5159	7	7	1	18.7	18.7	2.1	54.052	0	71.323	34619000	45	+	1.52314	0.0429299	A0A0H3M0M6;A0A161M6T6;A0A170SK47;A0A170SK61;A0A170TZW3;Q5FFF5	A0A0H3M0M6;A0A170SK47;A0A170TZW3;Q5FFF5	Q5FFF5	ERGA_CDS_02090	Histidine kinase (sensor protein PleC)	Two-component system	Membrane		overexp. VIR
	24.5986	24.7835	24.8672	25.0091	25.4014	25.2703	16	16	16	52.4	52.4	52.4	44.28	0	301.07	232850000	121	+	1.56781	0.0481481	A0A0H3M108;A0A161LZY9;A0A161M1G7;A0A161MMM2;A0A170QPP8;A0A170SRV3;Q5FHL0	A0A0H3M108;A0A161LZY9;A0A161MMM2;A0A170QPP8;Q5FHL0	Q5FHL0	aatA	Aminotransferase	Amino-acid biosynthesis	Membrane		overexp. VIR
	23.7089	24.0217	23.8987	24.2981	24.3512	24.2458	24	24	2	32.7	32.7	1.7	96.518	0	247.79	122640000	177	+	1.93124	0.0456101	A0A0H3M063;A0A161M667;A0A161MNB3;A0A170S6N5;Q5FGE6	A0A0H3M063;A0A161MNB3;A0A170S6N5;Q5FGE6	Q5FGE6	acnA	Aconitate hydratase	Tricarboxylic acid cycle	Cytosol	Cells lacking this gene are more sensitive to peroxide stress.The AcnA activity over a broad pH range might be a useful adaptation for specifically expression in the stationary phase, where the intracellular pH may vary over a wider range. AcnA is resistant to oxidation in vivo.	overexp. VIR
	23.2014	23.1656	23.2549	23.7867	23.5957	23.6655	14	14	14	67.9	67.9	67.9	34.955	0	56.625	80637000	60	+	2.8204	0.0122735	A0A0H3M7D7;A0A170R232;A0A170RKM5;A0A170SCD2;A0A170TRN4;Q5FF52	A0A0H3M7D7;A0A170R232;A0A170RKM5;A0A170SCD2;A0A170TRN4;Q5FF52	Q5FF52	argF	Ornithine carbamoyltransferase	Amino-acid biosynthesis	Cytosol		overexp. VIR
	20.7995	20.9112	20.8981	21.1911	21.3366	21.5042	8	8	8	18.1	18.1	18.1	65.409	0	38.48	15841000	27	+	2.09012	0.0270435	A0A161M5G7;A0A161M7E3;A0A170QSV4;A0A170QSW8	A0A161M5G7;A0A161M7E3;A0A170QSW8	Q5FH87	argS	Arginine--tRNA ligase	Protein biosynthesis	Cytosol		overexp. VIR
	25.0509	25.2398	25.1825	25.9725	25.8347	25.8407	16	16	16	68.8	68.8	68.8	29.371	0	259.36	335390000	159	+	3.26721	0	A0A0H3M980;A0A170RF07;A0A170TFZ6;Q5FGC2	A0A0H3M980;A0A170RF07;A0A170TFZ6;Q5FGC2	Q5FGC2	bamD	Outer membrane protein assembly factor BamD	Competence	Membrane		overexp. VIR
	22.8603	22.2133	21.8435	23.7117	22.9649	23.4437	6	6	6	29.6	29.6	29.6	47.561	0	17.388	54445000	19	+	1.35329	0.0123704	A0A0H3M139;A0A161LUX8;A0A170QQJ4;A0A170RUK8;A0A170SVH3;A0A170SVJ8;Q5FH17	A0A0H3M139;A0A161LUX8;A0A170QQJ4;A0A170RUK8;Q5FH17	Q5FH17	bioA	Adenosylmethionine-8-amino-7-oxononanoate aminotransferase	Biotin metabolism	Cytosol		overexp. VIR
	19.2002	21.3131	21.1212	22.5227	22.0281	21.7681	11	11	11	22.4	22.4	22.4	85.883	0	37.274	21503000	35	+	1.03282	0.0159355	A0A0H3LZY6;A0A161MLH6;A0A170R950;Q5FGX6	A0A0H3LZY6;A0A161MLH6;A0A170R950;Q5FGX6	Q5FGX6	clpA	ATP-dependent Clp protease ATP-binding subunit clpA	Stress response-; Degradation of proteins	Cytosol		overexp. VIR
	23.4687	22.9927	23.4022	23.8699	23.8716	23.8577	9	9	9	39.3	39.3	39.3	24.304	0	35.15	108200000	46	+	1.75059	0.019609	A0A0H3M6R5;A0A161LW86;A0A161M656;A0A170TFV1;Q5FGC5	A0A0H3M6R5;A0A161LW86;A0A161M656;A0A170TFV1;Q5FGC5	Q5FGC5	ctaC	Cytochrome c oxidase subunit 2	Electron transport, Respiratory chain	Membrane		overexp. VIR
	26.315	26.3954	26.4078	27.7986	27.5909	27.5783	19	19	19	60.8	60.8	60.8	42.448	0	296.68	1010000000	355	+	4.1167	0	A0A170R2N8;A0A170SDX4;A0A170TTX7	A0A170R2N8	Q5FFA0	dapE	Succinyl-diaminopimelate desuccinylase	Amino-acid biosynthesis	Cytosol		overexp. VIR
	25.7847	26.1889	25.8981	27.3439	27.451	27.1671	13	13	13	91.8	91.8	91.8	21.926	0	295.11	789970000	278	+	3.13437	0	A0A0H3M7R1;Q5FH84	A0A0H3M7R1;Q5FH84	Q5FH84	def	Peptide deformylase	Protein biosynthesis	Cytosol		overexp. VIR
	23.3588	23.364	23.1115	24.5582	24.3547	24.3535	18	18	18	64.7	64.7	64.7	38.36	0	323.31	110340000	142	+	3.35425	0	A0A0H3M0K2;A0A161LY40;A0A170TY66;Q5FFC9	A0A0H3M0K2;A0A161LY40;A0A170TY66;Q5FFC9	Q5FFC9	dhoD	Dihydroorotate dehydrogenase (quinone)	Pyrimidine biosynthesis	Membrane		overexp. VIR
	22.8676	22.9404	23.1001	24.1173	25.0152	24.464	9	9	7	68.2	68.2	53.6	18.027	0	130.1	111610000	94	+	2.35202	0	A0A0H3M078;A0A161LXZ1;Q5FF14	A0A0H3M078;A0A161LXZ1;Q5FF14	Q5FF14	dksA	DNAK suppressor protein homolog	Adaptation to atypical conditions	Cytosol		overexp. VIR
	23.4104	23.5293	23.4864	24.7966	24.9537	24.4695	8	8	8	19.2	19.2	19.2	45.149	0	323.31	132770000	88	+	3.00068	0	A0A0H3M234;A0A161LVU1;A0A170R0B8;A0A170TJ78;Q5FGJ2	A0A0H3M234;A0A161LVU1;A0A170R0B8;A0A170TJ78;Q5FGJ2	Q5FGJ2	dsbD	Putative thiol:disulfide interchange protein dsbD	Electron transport, Transport, Cytochrome c-type biogenesis	Membrane		overexp. VIR
																						A0A161MNV8	A0A161MNV8	EHRUM2_02930	Uncharacterized protein	Uncharacterized protein	Membrane	found in phosphoproteome only	overexp. VIR
	24.4713	25.1359	24.9384	26.2004	26.0446	25.8994	14	14	14	74.6	74.6	74.6	26.887	0	239.85	342120000	137	+	2.29322	0	A0A0H3M057;A0A170RHW6;A0A170SBJ9;Q5FF29	A0A0H3M057;A0A170RHW6;A0A170SBJ9;Q5FF29	Q5FF29	ERGA_CDS_00170	VirB8 protein	Transport/virulence	Membrane		overexp. VIR
	23.6564	23.9902	23.7721	24.6454	24.3335	24.1752	14	14	4	56.5	56.5	14.4	41.036	0	183.86	124560000	120	+	1.57118	0.0309787	A0A0H3LYV6;A0A170RHZ6;Q5FF27	A0A0H3LYV6;A0A170RHZ6;Q5FF27	Q5FF27	ERGA_CDS_00190	Uncharacterized protein	Uncharacterized protein	n/d		overexp. VIR
	24.18	24.4817	25.0158	25.2344	26.2095	25.8811	9	9	9	60.8	60.8	60.8	11.791	0	148.27	289540000	93	+	1.49479	0.00461856	A0A0H3M083;A0A161LXT2;A0A170R227;Q5FF53	A0A0H3M083;A0A161LXT2;Q5FF53	Q5FF53	ERGA_CDS_00390	Uncharacterized protein	Uncharacterized protein	n/d		overexp. VIR
																						A0A161M6J6	Q5FF77	ERGA_CDS_00630	Uncharacterized protein	Uncharacterized protein	n/d	found in phosphoproteome only	overexp. VIR
	21.145	21.5336	21.5356	22.0998	21.7937	21.9975	6	6	6	43.3	43.3	43.3	20.952	0	55.944	23475000	19	+	1.61869	0.0307606	A0A0H3LYL4;A0A161LUE8;A0A170TUF0;Q5FF87	A0A0H3LYL4;A0A161LUE8;A0A170TUF0;Q5FF87	Q5FF87	ERGA_CDS_01000	Uncharacterized protein	Uncharacterized protein	Membrane		overexp. VIR
	25.4006	25.5303	25.4917	26.3788	26.4439	26.411	31	31	31	42.1	42.1	42.1	97.19	0	323.31	458320000	188	+	4.58932	0	A0A0H3M0F4;A0A161M6L8;A0A170R326;A0A170RMA5;A0A170SFG5;A0A170TUZ8;Q5FFB8	A0A0H3M0F4;A0A161M6L8;A0A170R326;A0A170RMA5;A0A170TUZ8;Q5FFB8	Q5FFB8	ERGA_CDS_01140	Uncharacterized protein	Uncharacterized protein	n/d		overexp. VIR
	19.0739	18.813	19.5235	19.749	19.9421	20.1474	2	2	2	11	11	11	19.569	0.0014948	1.3589	5286500	13	+	1.56863	0.012487	A0A161LWJ5;A0A170RNU0;A0A170SIC6;Q5FFD2	A0A161LWJ5;A0A170RNU0;A0A170SIC6;Q5FFD2	Q5FFD2	ERGA_CDS_01720	Uncharacterized protein	Transport	Membrane		overexp. VIR
	21.8221	21.9767	22.0016	22.8046	22.1999	22.4438	6	6	6	17.7	17.7	17.7	41.844	0	73.904	34002000	29	+	1.3895	0.0446582	A0A0H3LYS5;A0A161LWR6;A0A170SJ45;A0A170TYW4;Q5FH71	A0A0H3LYS5;A0A161LWR6;A0A170SJ45;A0A170TYW4;Q5FH71	Q5FH71	ERGA_CDS_01890	Uncharacterized protein	Uncharacterized protein	Membrane		overexp. VIR
	24.8436	24.9124	24.4674	25.4957	25.7273	25.3746	13	13	11	58.9	58.9	54.1	37.402	0	150.01	255360000	192	+	1.99292	0.00466667	Q5FFH4	Q5FFH4	Q5FFH4	ERGA_CDS_02370	Uncharacterized protein	Uncharacterized protein	Membrane		overexp. VIR
	24.938	25.0394	25.126	25.6248	25.7413	25.7368	10	10	10	52.7	52.7	52.7	24.987	0	165.74	300690000	133	+	3.25724	0.00284932	A0A0H3LZG0;A0A161LWN3;A0A170RR46;A0A170U1K2;Q5FHC5	A0A0H3LZG0;A0A161LWN3;A0A170RR46;A0A170U1K2;Q5FHC5	Q5FHC5	ERGA_CDS_02440	Uncharacterized protein	Uncharacterized protein	Membrane		overexp. VIR
	20.1903	18.7058	19.6118	24.3212	22.76	24.874	20	20	20	30.4	30.4	30.4	93.949	0	94.445	70506000	75	+	2.37042	0	A0A0H3M7Z2;A0A170R511;A0A170RRG6;A0A170SM69;Q5FHC0	A0A0H3M7Z2;A0A170R511;Q5FHC0	Q5FHC0	ERGA_CDS_02490	Uncharacterized protein	Uncharacterized protein	n/d		overexp. VIR
	19.3834	19.2194	18.3283	21.706	20.578	22.6806	9	9	9	13.9	13.9	13.9	90.672	0	76.934	15588000	24	+	1.7483	0	A0A0H3LYZ0;A0A161LUN2;A0A170RRH1;A0A170SM86;A0A170U210;Q5FHB8	A0A161LUN2;Q5FHB8	Q5FHB8	ERGA_CDS_02510	Uncharacterized protein	Uncharacterized protein	n/d		overexp. VIR
	20.963	21.4673	20.5063	21.919	21.5021	21.8203	5	5	5	38.3	38.3	38.3	20.535	0	45.206	19650000	32	+	1.18536	0.0338904	A0A0H3M7Z5;A0A170RRJ9;Q5FHB5	A0A0H3M7Z5;A0A170RRJ9;Q5FHB5	Q5FHB5	ERGA_CDS_02540	Uncharacterized protein	Uncharacterized protein	n/d		overexp. VIR
	23.4473	23.6985	23.2504	24.2013	23.9515	24.0378	19	19	2	46	46	5.2	53.448	0	196.49	98208000	90	+	1.79835	0.0156825	A0A0H3M0W6;Q5FHD3	A0A0H3M0W6;Q5FHD3	Q5FHD3	ERGA_CDS_02850	Uncharacterized protein	Fatty acid biosynthesis	n/d		overexp. VIR
	24.2557	24.4333	24.3411	26.0083	25.9354	25.8163	6	6	6	42.7	42.7	42.7	14.25	0	172.82	287140000	69	+	4.49841	0	A0A0H3M0X4;A0A161LWK7;A0A161M545;Q5FHG6	A0A0H3M0X4;A0A161LWK7;A0A161M545;Q5FHG6	Q5FHG6	ERGA_CDS_03000	Uncharacterized protein	DNA replication, repair, recombination and degradation; Nucleotide excision repair	n/d	similar to apxR	overexp. VIR
	23.3606	23.5117	23.4803	23.9199	24.2005	23.8397	16	16	16	47.1	47.1	47.1	52.345	0	137.83	94938000	90	+	1.97075	0.0175077	A0A0H3M834;A0A161M1E8;A0A161MML1;Q5FHJ3	A0A0H3M834;A0A161M1E8;A0A161MML1;Q5FHJ3	Q5FHJ3	ERGA_CDS_03230	Response regulator PleD	Two-component system	n/d		overexp. VIR
	25.6683	25.9148	25.7964	26.631	26.7127	26.3104	66	66	66	52.9	52.9	52.9	183.93	0	323.31	524100000	512	+	2.22823	0.00365217	A0A0H3LZ35;A0A161MP01;A0A170QNQ1;A0A170R682;A0A170SQE3;A0A170SQF9;A0A170SQH6;Q5FHJ1	A0A0H3LZ35;A0A161MP01;A0A170QNQ1;A0A170R682;A0A170SQF9;Q5FHJ1	Q5FHJ1	ERGA_CDS_03250	Uncharacterized protein	Carbohydrate metabolism	n/d		overexp. VIR
	19.0145	20.2437	19.9883	21.2754	20.5674	20.7734	4	4	4	34.4	34.4	34.4	24.623	0	31.805	9667700	12	+	1.22853	0.0137	A0A0H3M0Z8;A0A170RTA7;Q5FHM2	A0A0H3M0Z8;Q5FHM2	Q5FHM2	ERGA_CDS_03400	Putative O-methyltransferase	O-methyltransferase activity; Histidine metabolism;Polycyclic aromatic hydrocarbon degradation;Tyrosine metabolism	n/d		overexp. VIR
	24.4862	24.6414	24.6992	25.6969	25.7231	25.7845	9	9	9	55.7	55.7	55.7	11.674	0	54.571	276840000	94	+	4.0909	0	A0A0H3M846;Q5FHM1	A0A0H3M846;Q5FHM1	Q5FHM1	ERGA_CDS_03410	Uncharacterized protein	Uncharacterized protein	n/d		overexp. VIR
	24.9402	25.0609	24.7539	26.5736	26.4685	26.4929	30	30	30	60.1	60.1	60.1	60.602	0	323.31	433110000	244	+	4.13449	0	A0A0H3LZ65;A0A161LYI7;A0A161M585;A0A170QQ06;A0A170SSI8;Q5FHP2	A0A0H3LZ65;A0A161M585;Q5FHP2	Q5FHP2	ERGA_CDS_03680	Uncharacterized protein	Uncharacterized protein	Membrane		overexp. VIR
	26.6477	27.4197	27.6765	27.806	28.2695	28.0069	85	85	14	72.7	72.7	10.9	175.91	0	323.31	1513500000	874	+	1.08745	0.0422078	A0A161M1I6;A0A170QQ98;Q5FH29	A0A161M1I6;A0A170QQ98;Q5FH29	Q5FH29	ERGA_CDS_03830	Uncharacterized protein	Uncharacterized protein	Membrane	similar to AnkA	overexp. VIR
																						Q5FH16	Q5FH16	ERGA_CDS_03960	Uncharacterized protein	Uncharacterized protein	n/d	found in phosphoproteome only	overexp. VIR
	28.7694	28.587	28.5651	29.5275	29.2515	29.4311	25	25	25	80.3	80.3	80.3	41.827	0	323.31	3921800000	1407	+	2.74187	0.00288889	A0A0H3LZX0;A0A170R8T9;A0A170RW67;Q5FGU8	A0A0H3LZX0;A0A170R8T9;Q5FGU8	Q5FGU8	ERGA_CDS_04580	Uncharacterized protein	Uncharacterized protein	Membrane		overexp. VIR
	20.2347	20.0893	19.9369	21.3998	20.6532	22.6585	3	3	3	29.9	29.9	29.9	15.172	0	70.242	16528000	10	+	1.17935	0.0122569	A0A0H3LZD4;A0A161LX23;A0A161LYP9;A0A161M7B8;Q5FGY0	A0A0H3LZD4;A0A161LX23;A0A161LYP9;A0A161M7B8;Q5FGY0	Q5FGY0	ERGA_CDS_04740	Uncharacterized protein	Uncharacterized protein	Membrane		overexp. VIR
	22.7005	22.4553	22.0769	24.7167	24.0628	25.2283	6	6	6	47.9	47.9	47.9	16.576	0	152.5	118470000	65	+	2.3834	0	A0A0H3M193;A0A170RWN2;Q5FGX8	A0A0H3M193;Q5FGX8	Q5FGX8	ERGA_CDS_04760	Uncharacterized protein	Uncharacterized protein	Membrane		overexp. VIR
	26.6595	27.1558	27.0293	27.5271	27.3853	27.7477	34	34	34	49.3	49.3	49.3	64.449	0	323.31	1135500000	416	+	1.53084	0.0298417	A0A0H3LZE2;A0A161MP81;A0A170QSI6;A0A170QSJ5;A0A170R9C9;A0A170RWX8;A0A170SXA2;A0A170SXF0;Q5FHA5	A0A170R9C9;Q5FHA5	Q5FHA5	ERGA_CDS_04860	Uncharacterized protein	Uncharacterized protein	n/d		overexp. VIR
	19.2172	19.3979	19.3886	20.9453	19.9439	19.9078	2	2	2	23.8	23.8	23.8	15.76	0	5.7549	6635600	30	+	1.26628	0.0154375	A0A0H3M688;A0A161M1Q6;A0A161MLJ4;Q5FH85	A0A0H3M688;A0A161M1Q6;A0A161MLJ4;Q5FH85	Q5FH85	ERGA_CDS_05060	Uncharacterized protein	Uncharacterized protein	n/d		overexp. VIR
	26.7703	26.0117	26.3566	29.2125	29.0142	28.9549	32	32	32	70.7	70.7	70.7	63.138	0	323.31	2190400000	602	+	3.48927	0	A0A0H3M012;A0A161LX44;A0A161M1Q8;A0A161MLJ7;A0A170QT49;A0A170QT61;A0A170RXP9;A0A170SYX0;Q5FH07	A0A0H3M012;A0A161LX44;Q5FH07	Q5FH07	ERGA_CDS_05150	Uncharacterized protein	Uncharacterized protein	Membrane		overexp. VIR
	23.5677	23.4775	23.641	23.8236	24.3762	24.0473	22	22	11	31.9	31.9	18.1	90.094	0	176.21	102080000	92	+	1.4452	0.0463354	A0A0H3LZI4;A0A161M409;A0A170QTX0;A0A170RYF0;A0A170T0U9;A0A170T0V5;Q5FFK9	A0A0H3LZI4;A0A170RYF0;A0A170T0V5;Q5FFK9	Q5FFK9	ERGA_CDS_05390	VirB6 protein	Transport/virulence	Membrane		overexp. VIR
	21.771	21.6417	21.7065	22.767	22.4433	22.4247	11	11	11	45.8	45.8	45.8	36.979	0	162.74	31980000	55	+	2.69452	0	A0A0H3M6B1;A0A161LTJ2;A0A161M5J9;A0A161MPB7;A0A170T1Q0;Q5FFN9	A0A0H3M6B1;A0A161LTJ2;A0A161M5J9;A0A161MPB7;A0A170T1Q0;Q5FFN9	Q5FFN9	ERGA_CDS_05520	Uncharacterized protein	Uncharacterized protein	n/d		overexp. VIR
	20.5851	20.5428	21.1697	21.2255	21.317	21.5862	5	5	5	22.2	22.2	22.2	32.003	0	28.631	15352000	14	+	1.24896	0.045325	A0A0H3LZJ9;A0A161MMX5;A0A170T1U2;Q5FFN5	A0A0H3LZJ9;A0A161MMX5;A0A170T1U2;Q5FFN5	Q5FFN5	ERGA_CDS_05560	Uncharacterized protein	nucleic acid binding	n/d		overexp. VIR
	21.6514	22.1391	22.4665	23.2054	22.843	23.4321	9	9	9	38.6	38.6	38.6	38.225	0	120.67	49146000	32	+	1.67142	0.0036129	A0A0H3M1F7;A0A170QUH2;A0A170RZ49;Q5FFM6	Q5FFM6	Q5FFM6	ERGA_CDS_05650	Uncharacterized protein	Uncharacterized protein	n/d		overexp. VIR
																						Q5FFP5	Q5FFP5	ERGA_CDS_05890	Uncharacterized protein	Uncharacterized protein	n/d	found in phosphoproteome only	overexp. VIR
	21.6719	21.9907	21.7832	22.9626	22.3036	22.3821	6	6	6	31.3	31.3	31.3	32.605	0	37.861	33841000	56	+	1.49182	0.015808	A0A0H3M8T8;A0A170QWC6;A0A170T6V8;A0A170T6W8;Q5FFW8	A0A0H3M8T8;A0A170QWC6;Q5FFW8	Q5FFW8	ERGA_CDS_06430	Uncharacterized protein	Uncharacterized protein	Membrane		overexp. VIR
	22.6237	22.6147	22.399	24.0547	23.6435	23.5369	6	6	6	55.2	55.2	55.2	14.151	0	126.71	68141000	83	+	2.63308	0	A0A0H3M0A9;A0A161MN23;A0A170T6X8;Q5FFW7	A0A0H3M0A9;Q5FFW7	Q5FFW7	ERGA_CDS_06440	Uncharacterized protein	Uncharacterized protein	Membrane	similar to AnkC	overexp. VIR
	23.0215	23.5615	22.9975	24.0362	24.955	24.5953	6	6	6	35.8	35.8	35.8	17.687	0	65.596	118010000	64	+	1.83302	0.00167164	A0A0H3M6G5;A0A161LVZ6;A0A170S1T6;Q5FFY4	A0A0H3M6G5;A0A161LVZ6;A0A170S1T6;Q5FFY4	Q5FFY4	ERGA_CDS_06710	Uncharacterized protein	Uncharacterized protein	n/d		overexp. VIR
	24.3349	24.141	24.2797	25.3757	26.1993	25.6394	14	14	14	61.1	61.1	61.1	20.776	0	134.28	260850000	115	+	2.3989	0	A0A0H3LZT3;A0A161M0G5;A0A170RCG3;A0A170T8R2;Q5FFX9;Q93FR4	A0A0H3LZT3;A0A161M0G5;A0A170RCG3;A0A170T8R2;Q5FFX9;Q93FR4	Q5FFX9;Q93FR4	ERGA_CDS_06760	Uncharacterized protein	Uncharacterized protein	n/d		overexp. VIR
	22.6153	23.044	22.8015	23.7094	23.879	23.6985	15	15	15	67.8	67.8	67.8	33.617	0	124.49	73650000	84	+	2.62779	0	A0A0H3M8W4;A0A161LTU9;A0A170RCI2;A0A170S225;A0A170S245;A0A170S267;A0A170T8U9;A0A170T8W6;A0A170TP05;Q5FG19	A0A0H3M8W4;A0A161LTU9;A0A170RCI2;Q5FG19	Q5FG19	ERGA_CDS_06790	Uncharacterized protein	Regulatory function	n/d		overexp. VIR
	22.0794	22.4359	21.9532	23.3099	23.3564	22.9633	5	5	5	24.5	24.5	24.5	23.826	0	71.356	48560000	44	+	2.28269	0	A0A0H3M0D9;A0A170RCJ1;A0A170T8Y6;Q5FG18	A0A0H3M0D9;A0A170RCJ1;Q5FG18	Q5FG18	ERGA_CDS_06800	Uncharacterized protein	Uncharacterized protein	n/d		overexp. VIR
	21.0487	20.9325	21.5874	27.176	26.488	27.2464	41	41	14	50.5	50.5	20.5	112.22	0	323.31	472510000	265	+	4.28505	0	Q5FG56	Q5FG56	Q5FG56	ERGA_CDS_07290	Uncharacterized protein	Uncharacterized protein	n/d		overexp. VIR
																						A0A170RDP6	Q5FG52	ERGA_CDS_07330	Uncharacterized protein	Uncharacterized protein	n/d	found in phosphoproteome only	overexp. VIR
	21.243	21.0548	21.5681	22.676	22.3983	22.4653	8	8	6	54.4	54.4	47.6	28.121	0	54.789	28535000	28	+	2.68971	0	Q5FG48	Q5FG48	Q5FG48	ERGA_CDS_07370	Uncharacterized protein	Uncharacterized protein	Membrane		overexp. VIR
	20.6894	20.4025	20.2594	23.6223	23.0384	24.1905	7	7	7	65.1	65.1	65.1	19.188	0	103.54	52653000	44	+	3.05496	0	Q5FG74	Q5FG74	Q5FG74	ERGA_CDS_07450	Uncharacterized protein	Uncharacterized protein	Membrane		overexp. VIR
	23.0879	23.2398	23.1124	23.8633	23.5905	24.4656	4	4	3	31.1	31.1	25.5	17.791	0	72.972	92795000	44	+	1.45998	0.0138151	Q5FG99	Q5FG99	Q5FG99	ERGA_CDS_07690	Uncharacterized protein	Uncharacterized protein	Membrane		overexp. VIR
	27.6417	27.6624	27.8267	29.1638	28.904	29.1312	23	23	2	79.5	79.5	8.1	32.491	0	323.31	2701000000	546	+	3.7578	0	A0A0H3M990;Q5FGD2	A0A0H3M990;Q5FGD2	Q5FGD2	ERGA_CDS_08210	Uncharacterized protein	Two-component system (CtrA)	n/d		overexp. VIR
	23.4675	23.4608	23.7723	25.4113	25.7438	25.7051	49	49	41	46	46	39.2	149.52	0	323.31	215090000	203	+	3.81807	0	A0A0H3M0S2;A0A161LVS5;Q5FGE2	A0A0H3M0S2;Q5FGE2	Q5FGE2	ERGA_CDS_08310	Uncharacterized protein	Uncharacterized protein	n/d		overexp. VIR
	23.2236	23.7729	23.3653	25.688	25.0738	25.1084	2	2	2	23	23	23	12.072	0	92.043	179760000	33	+	2.68326	0	Q5FGF6	Q5FGF6	Q5FGF6	ERGA_CDS_08380	VirB2 protein	Transport/virulence	Membrane		overexp. VIR
	22.8935	22.5488	22.5266	23.5035	23.7295	23.7545	10	10	10	63.4	63.4	63.4	18.647	0	207.18	67114000	47	+	2.66625	0	A0A0H3M092;A0A161MM13;A0A170TJ60;Q5FGH5;Q93FU0	A0A0H3M092;Q5FGH5;Q93FU0	Q5FGH5;Q93FU0	ERGA_CDS_08600	Putative transferase	Uncharacterized protein	Membrane		overexp. VIR
	23.1387	23.4847	23.6032	24.6749	24.5853	24.3253	18	18	18	52.2	52.2	52.2	65.313	0	323.31	119690000	118	+	2.5193	0	A0A0H3M6Z5;A0A161LVU8;A0A161LWC4;A0A161M697;A0A170S8C7;Q5FGL3	A0A0H3M6Z5;A0A161LVU8;A0A161LWC4;A0A161M697;Q5FGL3	Q5FGL3	ERGA_CDS_08730	Uncharacterized protein	Uncharacterized protein	n/d		overexp. VIR
	23.8448	23.2792	23.0301	26.7747	26.2939	26.1378	15	15	15	48.3	48.3	48.3	32.963	0	186.43	336200000	187	+	3.21616	0	A0A0H3M713;A0A170R156;Q4L0D3;Q4W4X6;Q5FGM8;Q6VCZ0	A0A0H3M713;Q4L0D3;Q5FGM8;Q6VCZ0	Q4L0D3;Q5FGM8;Q6VCZ0	ERGA_CDS_09010;map1-13	Map1-related protein	Uncharacterized protein	Membrane		overexp. VIR
	24.437	23.8954	24.4809	27.2219	26.8305	27.0723	14	14	14	62.9	62.9	62.9	31.36	0	230.26	542780000	189	+	3.63961	0	A0A0H3M9H1;A0A161M6B1;Q4L0D1;Q4W4X4;Q5FGM6;Q6VCY8	A0A0H3M9H1;A0A161M6B1;Q4L0D1;Q4W4X4;Q5FGM6;Q6VCY8	Q4L0D1;Q4W4X4;Q5FGM6;Q6VCY8	ERGA_CDS_09030;map1-12	Map1-related protein	Uncharacterized protein	Membrane		overexp. VIR
	24.9716	24.0376	24.3361	27.6937	27.0932	27.048	13	13	13	74.9	74.9	74.9	33.736	0	132.7	634120000	267	+	2.91846	0	A0A0H3M111;A0A170RGJ8;A0A170S9M4;A0A170TLU1;A0A170TLV8;Q4L0C5;Q4W4W8;Q5FGM0;Q6VCY2	Q4L0C5;Q5FGM0	Q5FGM0	ERGA_CDS_09090;map1-6	Map1-related protein	Uncharacterized protein	Membrane		overexp. VIR
	23.3142	22.9227	23.2846	25.8681	25.2701	25.4219	14	14	14	58.1	58.1	58.1	35.702	0	191.8	194180000	136	+	3.3648	0	A0A0H3M297;A0A170RGK8;A0A170S9Q6;A0A170TM42;Q4L0C2;Q4W4W5;Q5FGL7;Q6VCX9	A0A0H3M297;A0A170RGK8;A0A170TM42;Q4L0C2;Q5FGL7;Q6VCX9	Q4L0C2;Q5FGL7;Q6VCX9	ERGA_CDS_09120;map1-3	Map1-related protein	Uncharacterized protein	Membrane		overexp. VIR
	26.3408	25.9262	25.9513	28.4844	28.0628	28.3112	13	13	13	72.4	72.4	72.4	31.817	0	236.98	1356800000	276	+	3.5848	0	A0A0H3M728;A0A161MNF7;A0A170S9U2;Q4L0B8;Q4W4W3;Q5FGQ6;Q6VCX5	A0A0H3M728;A0A161MNF7;A0A170S9U2;Q4L0B8;Q4W4W3;Q5FGQ6;Q6VCX5	Q4L0B8;Q4W4W3;Q5FGQ6;Q6VCX5	ERGA_CDS_09170;map1+1	Map1-related protein	Uncharacterized protein	Membrane		overexp. VIR
	22.8769	22.711	22.883	24.1638	24.2052	25.2057	12	12	7	30.9	30.9	20.3	41.425	0	209.72	117010000	141	+	2.10324	0	A0A0H3M9I8;A0A170RH40;Q5FGN7	A0A0H3M9I8;A0A170RH40;Q5FGN7	Q5FGN7	ERGA_CDS_09360	Uncharacterized protein	Uncharacterized protein	Membrane		overexp. VIR
	23.4003	23.6056	23.7949	24.2035	24.0074	24.1965	4	4	4	42.1	42.1	42.1	16.46	0	87.787	105950000	58	+	1.82598	0.0239706	A0A170RFT6;A0A170S884	A0A170RFT6;A0A170S884	Q5FGI7	fabZ	3-hydroxyacyl-[acyl-carrier-protein] dehydratase FabZ	Fatty acid biosynthesis	Cytosol		overexp. VIR
	25.0258	25.0892	25.0913	25.6119	25.6504	25.5574	15	15	4	50.7	50.7	10	32.448	0	121.25	291040000	198	+	4.00538	0.00395294	A0A0H3LYZ4;A0A170R271;Q5FF36	A0A0H3LYZ4;A0A170R271;Q5FF36	Q5FF36	fbaB	Probable fructose-bisphosphate aldolase class I	Glycolysis	Cytosol		overexp. VIR
	25.1364	24.8743	25.0617	25.5772	25.4922	25.3021	15	15	15	59	59	59	32.49	0	203.74	266420000	149	+	1.73534	0.0487317	A0A161LVK0;A0A161LW13;A0A170TA02	A0A161LVK0;A0A161LW13;A0A170TA02	Q5FG00	folD	Bifunctional protein FolD	Amino-acid biosynthesis	Cytosol		overexp. VIR
	22.7935	22.7571	22.747	23.7052	23.383	23.2833	10	10	10	43.7	43.7	43.7	34.066	0	108.92	63195000	81	+	2.24372	0.00457143	A0A0H3M0Z6;A0A161LXR8;A0A170R110;Q5FGJ3	A0A0H3M0Z6;A0A161LXR8;A0A170R110;Q5FGJ3	Q5FGJ3	ftsY	Signal recognition particle receptor FtsY	Bacterial secretion system	Cytosol/membrane		overexp. VIR
	25.6623	25.9329	26.1082	26.2186	26.5106	26.5723	24	24	2	76.5	76.5	7.1	46.102	0	323.31	526360000	275	+	1.45918	0.0432051	A0A0H3M0G1;A1XRC9;A1XRD0;A1XRD2;Q5FGQ1	A0A0H3M0G1;A1XRC9;A1XRD0;A1XRD2;Q5FGQ1	A1XRC9;A1XRD0;A1XRD2;Q5FGQ1	ftsZ	Cell division protein FtsZ	Cell cycle, Cell division	Cytosol		overexp. VIR
	25.0437	25.2374	25.0746	25.7438	25.574	25.453	20	20	20	64.4	64.4	64.4	50.104	0	286	301150000	279	+	1.98358	0.0322238	A0A0H3LZS0;A0A161M485;A0A170T7H3;A0A170T7J3;Q5FFV6	A0A0H3LZS0;A0A161M485;A0A170T7J3;Q5FFV6	Q5FFV6	fumC	Fumarate hydratase class II	Pyruvate dehydrogenase and TCA cycle	Cytosol		overexp. VIR
	24.0128	23.8478	23.6409	24.5845	24.7333	24.5064	16	16	16	69.3	69.3	69.3	37.439	0	216.08	135900000	126	+	2.44229	0.00430769	A0A0H3M129;A0A161MNG8;A0A170SAE6;Q5FGN6	A0A0H3M129;A0A161MNG8;A0A170SAE6;Q5FGN6	Q5FGN6	gap	Glyceraldehyde 3-phosphate dehydrogenase	Glycolysis	Cytosol		overexp. VIR
	23.1906	23.3612	23.3365	24.3008	24.169	24.2256	13	13	13	40.7	40.7	40.7	46.585	0	169.13	101400000	96	+	3.85575	0	A0A0H3M7G8;A0A0U2SPB5;A0A0U2SRD7;A0A0U2U8E8;A0A0U2UBG4;A1XGX5;C9E3B6;C9E3B7;F2ZAM2;F2ZAM5;F2ZAM6;Q1G130;Q1G131;Q1G132;Q1G133;Q1G134;Q1G135;Q1G136;Q1G137;Q5FF74;Q93FW2	A0A0H3M7G8;Q1G130;Q1G131;Q1G132;Q1G133;Q1G134;Q1G135;Q1G136;Q1G137;Q5FF74;Q93FW2	Q1G130;Q1G131;Q1G132;Q1G133;Q1G134;Q1G135;Q1G136;Q1G137;Q5FF74;Q93FW2	gltA	Citrate synthase	Tricarboxylic acid cycle	Cytosol		overexp. VIR
	24.0576	24.5157	24.5398	25.0178	24.9891	24.7991	18	18	18	39	39	39	59.095	0	183.2	181610000	169	+	1.52189	0.0336599	A0A161M0Z5;A0A170RL57;A0A170SD95;A0A170TT08	A0A161M0Z5;A0A170RL57;A0A170TT08	Q5FF75	guaA	GMP synthase [glutamine-hydrolyzing]	Purine biosynthesis, GMP biosynthesis	Cytosol		overexp. VIR
	21.3821	21.704	21.6782	22.5418	22.1859	22.431	5	5	5	25.2	25.2	25.2	36.62	0	61.361	29756000	55	+	2.24898	0.00404819	A0A0H3LZI2;A0A161LWP6;A0A170RRV1;A0A170SN32;Q5FHE6	A0A0H3LZI2;A0A161LWP6;A0A170RRV1;Q5FHE6	Q5FHE6	hemB	Delta-aminolevulinic acid dehydratase	Porphyrin biosynthesis	n/d		overexp. VIR
	22.9151	22.9524	23.0396	23.7727	23.467	23.7088	11	11	1	35.7	35.7	5.1	47.299	0	54.551	75281000	71	+	2.61078	0.00386207	A0A170S3L9;A0A170TBN0	A0A170S3L9;A0A170TBN0	Q5FG57	hisS	Histidine--tRNA ligase	Protein biosynthesis	Cytosol		overexp. VIR
	28.3452	28.0888	28.1808	28.6408	28.7027	28.5559	11	11	11	77.7	77.7	77.7	10.664	0	294.09	2421900000	295	+	2.11469	0.0350667	A0A0H3M818;Q5FHH3	A0A0H3M818;Q5FHH3	Q5FHH3	hupB	Putative DNA-binding protein HU	DNA condensation	Cytosol		overexp. VIR
	26.0564	25.9842	25.8622	26.7036	26.6827	26.6387	25	25	10	58.2	58.2	28.6	53.779	0	323.31	581490000	333	+	3.53382	0	A0A0H3M0E0;A0A161MM29;A0A170R129;A0A170S940;A0A170TLA3;Q5FGN5	A0A0H3M0E0;A0A170R129;A0A170S940;A0A170TLA3;Q5FGN5	Q5FGN5	icd	Isocitrate dehydrogenase [NADP]	Tricarboxylic acid cycle	Cytosol		overexp. VIR
	21.8784	22.0497	21.9333	22.647	22.3676	22.458	11	11	11	44.6	44.6	44.6	36.966	0	131.08	33760000	44	+	2.29119	0.0131186	A0A0H3M7E9;A0A170R253;A0A170RKT9;A0A170TS31;Q5FF42	A0A0H3M7E9;A0A170R253;A0A170RKT9;A0A170TS31;Q5FF42	Q5FF42	ispB	Octaprenyl-diphosphate synthase	Isoprene biosynthesis	Cytosol		overexp. VIR
	25.4839	25.6378	25.6879	26.3871	26.1501	26.1905	28	28	12	71.3	71.3	32.7	51.245	0	304.96	446870000	304	+	2.58631	0.00357447	A0A0H3LZH3;A0A161MMV4;Q5FGZ4	A0A0H3LZH3;A0A161MMV4;Q5FGZ4	Q5FGZ4	lpd	Dihydrolipoyl dehydrogenase	Cell redox homeostasis	Cytosol		overexp. VIR
	22.302	25.5398	22.3035	26.5692	25.4837	25.5276	11	1	0	28.1	7.8	0	29.38	0	31.441	357340000	274	+	1.02441	0.0125965	Q9AF98	Q9AF98	Q9AF98_EHRRU	map1	Major antigenic protein 1	Uncharacterized protein	Membrane		overexp. VIR
	26.4958	26.6554	26.6695	27.3361	26.9873	26.9627	47	47	47	64.9	64.9	64.9	87.256	0	323.31	830290000	510	+	1.67252	0.0388497	A0A0H3M0B6;A0A161LXP7;A0A161M0Q8;A0A161M4K2;A0A170TJC3;A0A170TJF3;Q5FGI9	A0A0H3M0B6;A0A161LXP7;A0A161M0Q8;A0A161M4K2;A0A170TJC3;Q5FGI9	Q5FGI9	omp1/bamA	Outer membrane protein assembly factor BamA	Cell adhesion	Membrane		overexp. VIR
	24.4667	24.548	24.4946	25.1843	25.0913	25.1864	18	18	18	63.5	63.5	63.5	36.727	0	156.75	206950000	150	+	4.10462	0	A0A0H3M953;A0A161LXI3;A0A170QZ55;Q5FGA5	A0A0H3M953;A0A161LXI3;A0A170QZ55;Q5FGA5	Q5FGA5	pdhA	Pyruvate dehydrogenase E1 component subunit alpha	Glycolysis	Membrane		overexp. VIR
	24.7632	24.9513	24.9201	25.6518	25.532	25.5016	13	13	13	46.7	46.7	46.7	36.37	0	244.04	273220000	193	+	3.11552	0.00454054	A0A0H3M0D1;A0A161LWL3;A0A161LXW5;A0A170SE60;A0A170TU35;Q5FF96	A0A0H3M0D1;A0A161LWL3;A0A170TU35;Q5FF96	Q5FF96	pdhB	Pyruvate dehydrogenase E1 component, beta subunit	Glycolysis	n/d		overexp. VIR
	20.771	21.173	20.7233	22.2444	22.1753	22.2174	6	6	6	41.2	41.2	41.2	22.794	0	26.403	22703000	38	+	3.10819	0	A0A161LUJ5	A0A161LUJ5	Q5FH81	pdxH	Pyridoxine/pyridoxamine 5'-phosphate oxidase	Pyridoxine biosynthesis	Cytosol		overexp. VIR
	20.9193	20.7621	21.4732	21.4295	22.0565	22.4359	5	5	5	41.6	41.6	41.6	26.642	0	20.338	21973000	15	+	1.19069	0.0218806	A0A170R5S8;A0A170SP62	A0A170R5S8;A0A170SP62	Q5FHH4	pdxJ	Pyridoxine 5'-phosphate synthase	Pyridoxine biosynthesis	Cytosol		overexp. VIR
	21.4723	21.8282	22.0851	23.1904	22.974	22.7005	4	4	4	18.7	18.7	18.7	29.751	0	20.885	39878000	31	+	2.15683	0	A0A0H3M578;A0A161LWP0;A0A161LY52;Q5FH59	A0A0H3M578;A0A161LWP0;A0A161LY52;Q5FH59	Q5FH59	phnP	Phosphoribosyl 1,2-cyclic phosphate phosphodiesterase	Organic phosphonate catabolic process	n/d		overexp. VIR
	19.1877	18.9293	19.6478	22.2834	21.3613	21.4816	10	10	10	17.2	17.2	17.2	97.691	0	26.505	13997000	23	+	2.62662	0	A0A0H3M4Z8;A0A170R216;A0A170SC96;A0A170SCB4;A0A170TRK0;Q5FF54	A0A0H3M4Z8;A0A170R216;A0A170SC96;A0A170TRK0;Q5FF54	Q5FF54	polA	DNA polymerase I	DNA replication, repair, recombination and degradation	Cytosol		overexp. VIR
	26.6125	26.8787	26.6913	27.3594	27.3701	27.3767	40	40	40	66.7	66.7	66.7	71.75	0	323.31	964520000	536	+	2.90006	0.00409756	A0A0H3M853;A0A161MLB6;A0A170QPQ8;A0A170QPS3;A0A170R6S4;A0A170RTJ1;A0A170SRZ7;A0A170SS21;Q5FHK9	A0A0H3M853;A0A170QPQ8;A0A170R6S4;A0A170RTJ1;Q5FHK9	Q5FHK9	ppiD	Peptidylprolyl isomerase	Stress response	Membrane		overexp. VIR
	26.7867	27.2655	27.0937	27.5639	27.6769	27.5354	33	33	3	77.5	77.5	12.8	46.246	0	323.31	1183400000	467	+	1.68421	0.0312	A0A0H3M0Q2;Q5FGC1	A0A0H3M0Q2;Q5FGC1	Q5FGC1	purD	Phosphoribosylamine--glycine ligase	Purine biosynthesis	n/d		overexp. VIR
	20.7301	20.7999	20.1381	21.7215	21.81	21.7972	5	5	5	18.7	18.7	18.7	40.494	0	8.1521	17391000	18	+	2.34679	0	A0A0H3M208;A0A161M0P0;A0A170QZT8;A0A170QZV2;A0A170RFB2;A0A170TGW0;Q5FGE4	A0A0H3M208;A0A161M0P0;A0A170RFB2;Q5FGE4	Q5FGE4	purK	N5-carboxyaminoimidazole ribonucleotide synthase	Purine biosynthesis	Cytosol		overexp. VIR
	20.5306	21.1195	20.5996	21.8889	21.6501	21.278	6	6	6	31.6	31.6	31.6	37.269	0	28.998	16737000	29	+	1.53517	0.0121455	A0A0H3LZT7;A0A170T915;Q5FG17	A0A0H3LZT7;A0A170T915;Q5FG17	Q5FG17	purM	Phosphoribosylformylglycinamidine cyclo-ligase	Purine biosynthesis	Cytosol		overexp. VIR
	20.8381	20.7648	20.4384	21.2601	21.158	21.0309	5	5	5	33.2	33.2	33.2	29.916	0	49.185	13461000	10	+	1.54851	0.0491152	A0A0H3M8V7;A0A170T8A8;Q5FFY8	A0A0H3M8V7;A0A170T8A8;Q5FFY8	Q5FFY8	purQ	Phosphoribosylformylglycinamidine synthase	Purine biosynthesis	Cytosol		overexp. VIR
	25.1552	25.5046	25.3267	26.9195	26.7539	26.6436	14	14	0	73.4	73.4	0	21.906	0	279.84	532700000	294	+	3.44212	0	A0A161LVV9	A0A161LVV9	Q5FGJ6	pyrE	Orotate phosphoribosyltransferase	Pyrimidine biosynthesis	Cytosol		overexp. VIR
	24.6707	25.0454	24.7397	25.6134	25.6701	25.4919	21	21	21	64.5	64.5	64.5	35.446	0	216.06	271410000	174	+	2.4395	0.00425316	A0A0H3M8U5;A0A161LVH0;A0A170T731;Q5FFW3	A0A0H3M8U5;A0A161LVH0;A0A170T731;Q5FFW3	Q5FFW3	qor	Quinone oxidoreductase	Cell redox homeostasis	Cytosol		overexp. VIR
	24.135	24.3146	24.7048	24.9086	24.885	25.0779	4	4	4	41.6	41.6	41.6	16.36	0	54.421	185260000	79	+	1.48295	0.0348108	A0A0H3LZ29;A0A161LT21;A0A161MMK9;A0A170RSR3;A0A170SPP1;Q5FHK3	A0A0H3LZ29;A0A161LT21;A0A161MMK9;A0A170RSR3;A0A170SPP1;Q5FHK3	Q5FHK3	ribH	6,7-dimethyl-8-ribityllumazine synthase	Riboflavin biosynthesis	Cytosol		overexp. VIR
	24.3629	24.2019	24.2561	25.0156	24.8728	25.1528	11	11	11	58.5	58.5	58.5	23.256	0	76.908	182490000	100	+	2.85802	0.00292958	A0A0H3M0R4;A0A161LVR8;A0A170TGC7;Q5FGF1	A0A0H3M0R4;A0A161LVR8;A0A170TGC7;Q5FGF1	Q5FGF1	rnd	Probable ribonuclease D	tRNA processing	n/d		overexp. VIR
	24.4538	24.5345	24.8052	25.5015	25.284	25.1638	14	14	14	66.8	66.8	66.8	32.292	0	197.39	227950000	144	+	2.11063	0.0056	A0A0H3LZP8;A0A161MN18;A0A170S0W2;Q5FFX6	A0A0H3LZP8;A0A161MN18;A0A170S0W2;Q5FFX6	Q5FFX6	sppA	Putative Protease IV	Proteolysis	Membrane		overexp. VIR
	25.9597	26.092	25.9494	26.8671	26.7362	26.7909	44	44	44	62	62	62	103.25	0	323.31	622260000	378	+	3.74452	0	A0A0H3M0V3;A0A0U2VPL9;A0A0U2WVC3;A0A0U2X013;A0A0U2XED9;A0A0U2XQ33;A0A161LZU0;A0A161M1B3;A0A170QMB8;A0A170R5C8;A0A170SMU6;C9E3E3;C9E3E5;C9E3E6;C9E3E7;F2ZAV3;F2ZAV4;F2ZAV5;F2ZAV7;F2ZAV8;F2ZAW1;Q5FHF3	A0A0H3M0V3;A0A161LZU0;A0A170R5C8;Q5FHF3	Q5FHF3	sucA	2-oxoglutarate dehydrogenase E1 component	Glycolysis	Cytosol		overexp. VIR
	22.1922	22.4002	22.1921	23.0299	22.6859	22.782	5	5	5	34.9	34.9	34.9	27.625	0	67.212	42714000	26	+	2.00368	0.0144793	A0A161LT10;A0A170R5Y5;A0A170SPE2	A0A161LT10;A0A170R5Y5;A0A170SPE2	Q5FHG1	surE	5'-nucleotidase SurE	UMP catabolic process	Cytosol		overexp. VIR
	25.9495	26.4462	26.3716	27.0319	26.9885	27.0098	21	21	21	61.8	61.8	61.8	30.993	0	247.83	734810000	230	+	2.0825	0.00471579	A0A0H3M4Y3;A0A161LXR6;A0A161LZE1;Q5FF30	A0A0H3M4Y3;A0A161LXR6;A0A161LZE1;Q5FF30	Q5FF30	trbG/virB9	Probable conjugal transfer protein trbG	Transport/virulence	Membrane		overexp. VIR
	21.4748	22.3079	20.1661	24.0814	22.9915	23.7164	10	1	1	33.7	7.5	7.5	37.344	0	11.191	55761000	36	+	1.50486	0.00164706	A0A161M6L5;A0A170RM20	A0A161M6L5;A0A170RM20	Q5FFC7	trpS	Tryptophan--tRNA ligase	Protein biosynthesis	Cytosol		overexp. VIR
	25.603	25.8841	25.3409	27.8577	27.1883	27.2978	15	15	6	51.8	51.8	26.2	38.193	0	323.31	798520000	308	+	2.67594	0	A0A0H3LYL9;A0A161MM90;Q5FFC7;Q93FR0	A0A0H3LYL9;A0A161MM90;Q5FFC7;Q93FR0	Q5FFC7;Q93FR0	trpS	Tryptophan--tRNA ligase	Protein biosynthesis	Cytosol		overexp. VIR
	28.8229	29.0757	29.0791	29.5873	29.6371	29.7293	15	15	15	85.9	85.9	85.9	23.348	0	291.07	4779400000	1010	+	2.65203	0.00373333	A0A0H3M605;A0A161M727;A0A170R6Q9;A0A170SRM9;Q5FHL1	A0A0H3M605;A0A161M727;A0A170R6Q9;Q5FHL1	Q5FHL1	tsaA	Probable peroxiredoxin (26 kDa antigen)	Cell redox homeostasis	Cytosol		overexp. VIR
	22.0699	22.1414	21.6264	23.0763	23.1487	23.0603	4	4	2	13.3	13.3	6.5	33.179	0	9.9705	43985000	12	+	2.66716	0	A0A0H3M8R5;A0A161LXE4;Q5FFS8	A0A0H3M8R5;A0A161LXE4;Q5FFS8	Q5FFS8	ubiA	4-hydroxybenzoate octaprenyltransferase	Ubiquinone biosynthesisç	Membrane		overexp. VIR
	26.0606	26.2785	26.0783	26.794	26.9801	26.8361	19	19	5	54.9	54.9	17.7	48.474	0	323.31	660350000	244	+	2.90768	0.00297143	A0A0H3LYE5;A0A161LXV5;Q5FF31	A0A0H3LYE5;A0A161LXV5;Q5FF31	Q5FF31	virB10	VirB10 protein	Transport/virulence	Membrane		overexp. VIR
	24.9276	25.0738	24.993	25.763	25.8766	25.8614	17	17	17	62	62	62	36.859	0	170.93	321460000	207	+	3.95133	0	A0A0H3LYV0;A0A170RHS2;A0A170SBH7;Q5FF32	A0A0H3LYV0;A0A170RHS2;A0A170SBH7;Q5FF32	Q5FF32	virB11	VirB11 protein	Bacterial secretion system	Cytosol		overexp. VIR
	23.3269	23.8993	23.441	25.0258	24.5042	24.4143	29	29	29	50.5	50.5	50.5	90.779	0	248.87	132530000	182	+	1.87115	0.00442105	A0A0H3M6A4;A0A161LUB8;A0A161LWH4;A0A161LYS5;A0A161MLK9;A0A170QTX4;A0A170QTX8;A0A170RA99;A0A170T0W9;A0A170T117;Q5FFK8	A0A0H3M6A4;A0A161LYS5;A0A170RA99;A0A170T0W9;Q5FFK8	Q5FFK8	virB4	VIRB4 protein	Transport/virulence	Membrane		overexp. VIR
	22.967	23.2567	23.1076	24.0466	24.0474	23.9991	18	18	18	31.9	31.9	31.9	90.355	0	193.45	88631000	74	+	3.38179	0	A0A0H3M6T7;A0A161M4I8;A0A170RFE5;Q5FGF9	A0A0H3M6T7;A0A161M4I8;A0A170RFE5;Q5FGF9	Q5FGF9	virB4	VirB4 protein	Transport/virulence	Membrane		overexp. VIR
	21.5408	21.6545	21.4743	22.627	22.5141	22.1019	8	8	8	52.6	52.6	52.6	27.081	0	83.975	29679000	40	+	2.15739	0.0042	A0A0H3M8C6;A0A161LWV4;A0A161LX64;Q5FGV4	A0A0H3M8C6;A0A161LWV4;A0A161LX64;Q5FGV4	Q5FGV4	virB8	VirB8 protein	Transport/virulence	Membrane		overexp. VIR
	24.9257	25.0835	25.0095	25.8536	25.5387	25.5204	25	25	25	49.2	49.2	49.2	93.464	0	312.51	291650000	281	+	2.23875	0.0067451	A0A0H3M7B1;A0A170RHQ0;A0A170RJC3;A0A170SBG6;A0A170SBH2;A0A170TQE2;Q5FF33	A0A0H3M7B1;A0A170RHQ0;A0A170RJC3;A0A170SBH2;A0A170TQE2;Q5FF33	Q5FF33	virD4	VirD4 protein	Transport/virulence	Membrane		overexp. VIR

## Sheet: VIR only
Dataset S 3 (B)- Proteins found exclusively in ERGvir (data compiled using MaxQuant and Perseus software).
	ERGvir1	ERGvir2	ERGvir3	N: Peptides	N: Razor + unique peptides	N: Unique peptides	N: Sequence coverage [%]	N: Unique + razor sequence coverage [%]	N: Unique sequence coverage [%]	N: Mol. weight [kDa]	N: Q-value	N: Score	N: Intensity	N: MS/MS count	T: Protein IDs	T: Majority protein IDs	T: UniProt names	T: Gene name	C: Protein name	Biological process/KEGG	Cell component
	22.0064	18.2724	22.1707	4	4	4	19.8	19.8	19.8	19.456	0	14.447	28018000	11	Q5FGK6;A0A170RFY9;A0A0H3M276;Q93FT2;A0A170S8H2	Q5FGK6;A0A170RFY9;A0A0H3M276;Q93FT2;A0A170S8H2	Q5FGK6;Q93FT2	atpX	ATP synthase B chain	ATP synthesis, Hydrogen ion transport, Ion transport, Transport	Membrane
	20.0213	18.6235	20.049	2	2	2	18.9	18.9	18.9	27.093	0	1.8757	4499600	3	A0A170RI39;Q5FF25;A0A0H3M4Y8;A0A170TQT2	A0A170RI39;Q5FF25;A0A0H3M4Y8;A0A170TQT2	Q5FF25	dapF	Diaminopimelate epimerase	Amino-acid biosynthesis	Cytosol
	19.4732	18.9587	18.6755	2	2	2	15.6	15.6	15.6	23.961	0.0029762	1.3176	1536400	5	Q5FFV5;A0A170T7L6;A0A170RC53;A0A161LVV3;A0A0H3M6F7	Q5FFV5;A0A170T7L6;A0A170RC53;A0A161LVV3;A0A0H3M6F7	Q5FFV5	dfp	DNA/pantothenate metabolism flavoprotein homolog	DNA/pantothenate metabolism	n/d
	21.546	22.1101	22.7316	1	1	1	11.6	11.6	11.6	14.64	0	2.0088	17770000	6	A0A170TUM3;A0A170R2X0;A0A170SF23;Q93FQ9;Q5FFC8;A0A0H3LZ38	A0A170TUM3;A0A170R2X0;A0A170SF23;Q93FQ9;Q5FFC8;A0A0H3LZ38	Q5FFC8;Q93FQ9	ERGA_CDS_01040	Cell surface mucin-like protein	Uncharacterized protein	Membrane
	22.7326	21.1143	22.9625	3	3	3	34.1	34.1	34.1	19.402	0	22.974	21674000	28	Q5FFC4;A0A170R307;A0A0H3M7K9	Q5FFC4	Q5FFC4	ERGA_CDS_01080	Uncharacterized protein	Uncharacterized protein	n/d
	18.9796	19.2175	19.4145	5	5	1	13.5	13.5	4.6	54.966	0	13.61	2052100	5	Q5FH62	Q5FH62	Q5FH62	ERGA_CDS_01360	Uncharacterized protein	Uncharacterized protein	Membrane
	16.6636	16.7249	17.5025	3	3	3	13.5	13.5	13.5	23.729	0	8.6344	3411200	3	Q5FH61;A0A0H3LZ64;A0A170TW85;A0A170R3G9	Q5FH61;A0A0H3LZ64	Q5FH61	ERGA_CDS_01370	Uncharacterized protein	Uncharacterized protein	Membrane
	20.0881	21.2271	21.2884	4	4	4	19.2	19.2	19.2	29.014	0	31.935	10999000	11	Q5FHG3;A0A170SPB4;A0A0H3M820;A0A170R5Y0	Q5FHG3;A0A170SPB4;A0A0H3M820;A0A170R5Y0	Q5FHG3	ERGA_CDS_03030	Uncharacterized protein (TatD family hydrolase)	DNA catabolic process	Cytosol
	20.5756	20.2744	21.0003	4	4	4	29.9	29.9	29.9	22.282	0	80.006	5771900	13	A0A170RT38;Q5FHI4;A0A0H3LZ40;A0A161M3P1;A0A170R6C5	A0A170RT38;Q5FHI4;A0A0H3LZ40;A0A161M3P1;A0A170R6C5	Q5FHI4	ERGA_CDS_03320	Uncharacterized protein	Uncharacterized protein	n/d
	23.8479	23.8772	23.1853	7	7	7	46.5	46.5	46.5	23.704	0	65.637	43732000	49	Q5FFQ7	Q5FFQ7	Q5FFQ7	ERGA_CDS_05770	Uncharacterized protein	Uncharacterized protein	n/d
	19.4939	18.2976	18.7896	4	4	4	28.5	28.5	28.5	27.792	0	12.951	3396500	31	Q5FFT7;A0A0H3M1I9;A0A170S0T3;Q93FP7;A0A170T6B3	Q5FFT7;A0A0H3M1I9;A0A170S0T3	Q5FFT7	ERGA_CDS_06320	Hypothetical tRNA/rRNA methyltransferase	RNA processing	n/d
	19.7041	17.9978	18.728	2	2	2	13.5	13.5	13.5	19.04	0.0015083	1.5169	1131800	3	Q5FG78;A0A0H3M009;A0A170RE90	Q5FG78;A0A0H3M009;A0A170RE90	Q5FG78	ERGA_CDS_07660	Uncharacterized protein	Uncharacterized protein	Membrane
	17.9268	17.9493	16.7719	4	4	4	8.1	8.1	8.1	52.302	0	5.0526	9355600	5	Q5FG97;A0A170S4Z8;A0A170REA8;A0A0H3M942	Q5FG97;A0A170S4Z8;A0A170REA8;A0A0H3M942	Q5FG97	ERGA_CDS_07710	Uncharacterized protein	Stress response	n/d
	22.8808	20.9941	22.1426	2	2	2	19.2	19.2	19.2	24.625	0	15.566	19888000	26	Q5FGG5;A0A0H3M0T3	Q5FGG5;A0A0H3M0T3	Q5FGG5	ERGA_CDS_08500	Uncharacterized protein	Uncharacterized protein	Membrane
	19.3415	19.6587	20.0379	64	2	1	52.3	2	1.6	179.81	0	4.07	5284400	9	A0A0H3M623	A0A0H3M623	A0A0H3M623	ERWE_CDS_03870	Uncharacterized protein	Uncharacterized protein	Membrane
	21.5825	20.9444	21.2192	6	6	6	38.5	38.5	38.5	37.984	0	29.276	13343000	19	Q5FF08;A0A161LXV0;A0A0H3LYD2;A0A161LXX3	Q5FF08;A0A161LXV0;A0A0H3LYD2	Q5FF08	hemE	Uroporphyrinogen decarboxylase	Porphyrin biosynthesis	Cytosol
	16.6009	16.9913	17.7859	2	2	2	14.6	14.6	14.6	21.598	0	30.807	6481500	4	A0A161MPA3;A0A161LX50	A0A161MPA3;A0A161LX50	A0A161MPA3	maf	Maf-like protein EHRUM2_05950	Transcription	Cytosol
	20.6428	17.7685	18.8026	2	2	2	15.5	15.5	15.5	26.352	0	9.6387	5728300	7	Q5FF44;A0A0H3M504;A0A170TS01;A0A170RKQ5;A0A170SCQ7	Q5FF44;A0A0H3M504;A0A170TS01;A0A170RKQ5;A0A170SCQ7	Q5FF44	mkl	Putative ribonucleotide transport ATP-binding protein	ABC transporter	Membrane
	19.7274	19.8129	18.2774	2	2	2	4	4	4	63.019	0	2.5766	4210700	2	A0A170TAL5;Q5FG32;A0A170S345;A0A170RD08;A0A161LVX7;A0A0H3LZV8	A0A170TAL5;Q5FG32;A0A170S345;A0A170RD08;A0A161LVX7;A0A0H3LZV8	Q5FG32	msbA	Lipid A export ATP-binding protein	ATPase activity, coupled to transmembrane movement of substances	Membrane
	21.8209	19.6512	21.9093	20	3	3	27.6	6.1	6.1	112.43	0	8.352	14010000	20	A0A170RDL5;Q93FS1	A0A170RDL5;Q93FS1	Q93FS1	n/a	Uncharacterized protein	Uncharacterized protein	Membrane
	21.3905	21.19	21.186	5	5	2	17.1	17.1	4.1	49.874	0	14.507	10327000	8	Q5FHM0;A0A0H3LZN2;A0A161LYH1	Q5FHM0;A0A0H3LZN2;A0A161LYH1	Q5FHM0	nnrE nnrD, ERGA_CDS_03420	Multifunctional fusion protein	nicotinamide nucleotide metabolic process	Membrane
	18.2538	19.1181	17.517	6	6	6	16.5	16.5	16.5	54.989	0	7.8922	19311000	7	Q5FG03;A0A161M0H3;A0A170RCS2;A0A170QXH6;A0A0H3M6I1	Q5FG03;A0A161M0H3;A0A170RCS2;A0A170QXH6	Q5FG03	nuoL2	NADH dehydrogenase I chain L	ATP synthesis, Hydrogen ion transport, Ion transport, Transport	Membrane
	20.2125	19.5681	17.9831	2	2	2	5.3	5.3	5.3	54.158	0	5.4375	4169000	2	Q93FQ1;Q5FFB6;A0A170TV77;A0A170RME2;A0A170SFN2;A0A170SFS9;A0A170SFP4;A0A170R371;A0A0H3LZ50	Q93FQ1;Q5FFB6;A0A170TV77;A0A170RME2;A0A170SFN2;A0A170SFS9;A0A170SFP4;A0A170R371;A0A0H3LZ50	Q5FFB6;Q93FQ1	nuoN	NADH dehydrogenase I chain N	ATP synthesis coupled electron transport	Membrane
	17.1422	17.2839	17.7332	2	2	2	10.8	10.8	10.8	20.968	0	5.9798	7824000	14	A0A170S894;A0A170RFU0;Q5FGI5;A0A0H3M9E5	A0A170S894;A0A170RFU0;Q5FGI5;A0A0H3M9E5	Q5FGI5	pgsA	CDP-diacylglycerol--glycerol-3-phosphate 3-phosphatidyltransferase	Lipid biosynthesis, Lipid metabolism, Phospholipid biosynthesis, Phospholipid metabolism	Membrane
	19.9769	19.9577	19.8075	2	2	2	15.3	15.3	15.3	17.877	0	29.009	4850700	6	Q5FF88;A0A161M116;A0A0H3LZ31	Q5FF88;A0A161M116;A0A0H3LZ31	Q5FF88	purE	N5-carboxyaminoimidazole ribonucleotide mutase	Purine biosynthesis	n/d
	15.807	16.9273	17.6233	4	4	4	6.2	6.2	6.2	52.058	0	3.8235	11003000	8	Q5FFA4;A0A170TTP4;A0A161M6K5;A0A161LWE6;A0A0H3M523	Q5FFA4;A0A170TTP4;A0A161M6K5;A0A161LWE6;A0A0H3M523	Q5FFA4	purF	Amidophosphoribosyltransferase	Purine biosynthesis	Cytosol
	19.1607	18.6458	19.7458	2	2	2	9.2	9.2	9.2	34.917	0	4.8729	2185500	3	Q5FGG3;A0A170S7J9	Q5FGG3;A0A170S7J9	Q5FGG3	ribF	Riboflavin biosynthesis protein	Cofactor biosynthesis	n/d
	21.7675	20.5402	20.4519	4	4	4	31.9	31.9	31.9	28.939	0	14.393	10309000	9	Q5FGP8;A0A161LZC5;A0A0H3M2A6;A0A170SA55	Q5FGP8;A0A161LZC5;A0A0H3M2A6;A0A170SA55	Q5FGP8	soj (belongs to parA family)	Sporulation initiation inhibitor protein soj	Chromosome partition	n/d
	21.4417	21.0869	20.7663	4	4	4	34.2	34.2	34.2	29.373	0	9.5833	12614000	9	Q5FGB4;A0A161LZ69;A0A170TFA2;A0A170S5P7;A0A0H3M0N4	Q5FGB4;A0A161LZ69;A0A170TFA2;A0A170S5P7;A0A0H3M0N4	Q5FGB4	thiG	Thiazole biosynthesis protein thiG	Thiamine metabolism	n/d
	21.3769	20.9857	20.8953	5	5	3	14.4	14.4	8.9	51.34	0.0029718	1.3122	15845000	5	A0A170RG23;Q5FGK2;A0A0H3M702;A0A170S8N1	A0A170RG23;Q5FGK2;A0A0H3M702;A0A170S8N1	Q5FGK2	tilS	tRNA(Ile)-lysidine synthase	tRNA processing	Cytosol
	18.2909	18.6455	18.047	5	5	5	13.9	13.9	13.9	37.312	0	5.5974	14262000	6	A0A170R803;A0A170QQW4	A0A170R803;A0A170QQW4	A0A170QQW4	trxB2	Ferredoxin--NADP reductase	Stress response	Cytosol

## Sheet: ATT only
Dataset S 3 (C)- Proteins found exclusively in ERGatt identified by LC-MS/MS (data compiled using MaxQuant and Perseus software).
	ERGatt1	ERGatt2	ERGatt3	N: Peptides	N: Razor + unique peptides	N: Unique peptides	N: Sequence coverage [%]	N: Unique + razor sequence coverage [%]	N: Unique sequence coverage [%]	N: Mol. weight [kDa]	N: Q-value	N: Score	N: Intensity	N: MS/MS count	T: Protein IDs	T: Majority protein IDs	T: UniProt names	T: Gene name	C: Protein name	Biological process/KEGG	Cell component	Comments	C: GOMF name	C: GOCC name	C: KEGG name	C: Pfam	C: Keywords	C: Interpro name	C: PRINTS name	C: Prosite name	C: Protein name2
	23.9433	24.2298	23.9273	9	9	4	45.2	45.2	24.1	32.805	0	104.17	58848000	48	Q5FGH4;A0A170RFR3;A0A0H3M6V8	Q5FGH4;A0A170RFR3;A0A0H3M6V8	Q5FGH4	dacF	Penicillin-binding protein dacF	Cell shape, Cell wall biogenesis/degradation, Peptidoglycan synthesis	secreted		carboxypeptidase activity;catalytic activity;exopeptidase activity;hydrolase activity;peptidase activity;peptidase activity, acting on L-amino acid peptides;serine hydrolase activity;serine-type carboxypeptidase activity;serine-type D-Ala-D-Ala carboxypeptidase activity;serine-type exopeptidase activity;serine-type peptidase activity		Peptidoglycan biosynthesis	Peptidase_S11	Completeproteome	Beta-lactam/transpept-like;Peptidase_S11;Peptidase_S11_N	DADACBPTASE1
	20.3604	20.3958	21.0258	3	3	3	70.9	70.9	70.9	6.3685	0	3.3653	8291900	6	A0A170RMK8;A0A170R3B7	A0A170RMK8	A0A170RMK8	EHRUM2_01600	UPF0434 protein EHRUM2_01600	Uncharacterized protein	n/d
	20.381	21.0398	20.7591	4	4	4	11	11	11	60.372	0	21.922	6494300	5	Q5FHE1;A0A170QML6;A0A170SNC1;A0A170RRX4;A0A161LUP8;A0A0H3LZ07	Q5FHE1;A0A170QML6;A0A170SNC1;A0A170RRX4	Q5FHE1	ERGA_CDS_02770	Uncharacterized protein	Uncharacterized protein	Membrane						Completeproteome
	22.3885	22.6608	22.4595	4	4	4	14	14	14	59.998	0	53.806	33711000	22	Q5FHE0;A0A161LWW5;A0A0H3M5M7	Q5FHE0;A0A161LWW5;A0A0H3M5M7	Q5FHE0	ERGA_CDS_02780	Uncharacterized protein	Uncharacterized protein	Membrane						Completeproteome
	20.4002	20.2475	21.1267	4	4	1	11.3	11.3	6.2	72.946	0.0087464	0.99198	5205300	7	Q5FHI8;A0A170QNT8	Q5FHI8;A0A170QNT8	Q5FHI8	ERGA_CDS_03280	Uncharacterized protein	Uncharacterized protein	n/d						Completeproteome
	16.7988	14.6872	17.093	5	5	2	10.4	10.4	4.3	67.229	0	4.6022	871850	3	A0A0H3LZ60;Q5FHP6;Q5FHP7	A0A0H3LZ60;Q5FHP6	Q5FHP6_EHRRG	ERGA_CDS_03640	Uncharacterized protein	Uncharacterized protein	n/d	no (only in glyco total)
	21.7909	23.0706	22.4168	11	11	11	26.4	26.4	26.4	59.064	0	77.605	21993000	37	A0A0H3M618;Q5FHP1;A0A170R713;A0A170QQ15;A0A161LZZ8;A0A170SSJ9	A0A0H3M618;Q5FHP1;A0A170R713;A0A170QQ15;A0A161LZZ8;A0A170SSJ9	Q5FHP1	ERGA_CDS_03690	Uncharacterized protein	Uncharacterized protein	Membrane						Completeproteome
	25.1999	24.2393	25.2474	14	14	3	40.1	40.1	12.2	40.284	0	90.894	116240000	77	Q5FFV9;A0A170T7A7;X2CUW1;X2CUV9	Q5FFV9;A0A170T7A7;X2CUW1;X2CUV9	Q5FFV9;X2CUV9;X2CUW1	ERGA_CDS_06520	Uncharacterized protein	Uncharacterized protein	Membrane						Completeproteome
	19.7527	20.5988	19.7653	3	3	3	20	20	20	33.577	0	3.5051	5876500	5	Q5FG60;A0A0H3M6K2;A0A170S3J1;A0A170TBG0	Q5FG60;A0A0H3M6K2	Q5FG60	ERGA_CDS_07250	Uncharacterized protein	Uncharacterized protein	Membrane					RmlD_sub_bind	Completeproteome	NAD(P)-bd_dom;RmlD-like-bd
	20.3753	20.9647	21.5707	4	4	4	22.7	22.7	22.7	31.3	0	3.4028	8919100	7	Q5FGM2;Q4W4X0;Q4L0C7;A0A170TLS1;Q6VCY4;A0A161MNF2;A0A0H3M293	Q5FGM2;Q4W4X0;Q4L0C7;A0A170TLS1;Q6VCY4;A0A161MNF2;A0A0H3M293	Q4L0C7;Q4W4X0;Q5FGM2;Q6VCY4	ERGA_CDS_09070;map1-8	Map1-related protein	Uncharacterized protein	Membrane			cell outer membrane;cell part;external encapsulating structure part;integral to membrane;intrinsic to membrane;membrane;membrane part;outer membrane		Surface_Ag_2	Completeproteome	OMP/PagP_b-brl;Surface_Ag_msp4
	19.3794	21.7533	21.718	3	3	3	32	32	32	13.509	0	4.669	18045000	6	Q5FGS7;A0A161LYP8;A0A0H3M8A7	Q5FGS7;A0A161LYP8;A0A0H3M8A7	Q5FGS7	fdxB	Ferredoxin, 2Fe-2S	Electron transport, Respiratory chain	Cytosol		2 iron, 2 sulfur cluster binding;binding;cation binding;electron carrier activity;ion binding;iron-sulfur cluster binding;metal cluster binding;metal ion binding			Fer2	Completeproteome;Iron;Iron-sulfur;Metal-binding	2Fe-2S_ferredoxin-type;Adrenodoxin;Adrenodoxin_Fe-S_BS;Beta-grasp_dom	ADRENODOXIN	2FE2S_FER_2;ADX
	17.5851	18.3308	18.0698	2	2	2	11.6	11.6	11.6	22.54	0	2.5406	9103100	6	Q93FR7;Q5FG13;A0A170RCL0;A0A0H3M8W8	Q93FR7;Q5FG13;A0A170RCL0;A0A0H3M8W8	Q5FG13_EHRRG;Q93FR7_EHRRU	ftsQ	Cell division protein FtsQ	Cell cycle, Cell division	Membrane	no (only in glyco total)
	22.9715	19.9808	21.7229	3	3	3	9.3	9.3	9.3	35.901	0	2.8764	13626000	8	Q5FG11;A0A170RCP1;A0A0H3LZU1	Q5FG11;A0A170RCP1;A0A0H3LZU1	Q5FG11	gshB	Glutathione synthetase	Glutathione biosynthesis	Cytosol		acid-amino acid ligase activity;adenyl nucleotide binding;adenyl ribonucleotide binding;ATP binding;binding;catalytic activity;cation binding;glutathione synthase activity;ion binding;ligase activity;ligase activity, forming carbon-nitrogen bonds;magnesium ion binding;manganese ion binding;metal ion binding;nucleotide binding;purine nucleotide binding;purine ribonucleoside triphosphate binding;pu…	cell part;cytoplasmic part;cytosol;intracellular part	Glutathione metabolism	GSH-S_ATP;GSH-S_N	ATP-binding;Completeproteome;Glutathionebiosynthesis;Ligase;Magnesium;Manganese;Metal-binding;Nucleotide-binding	ATP_grasp_subdomain_1;ATP_grasp_subdomain_2;ATP-grasp;Glut_synth_pro;GSHS_ATP-bd;GSHS_N;PreATP-grasp_dom		ATP_GRASP	Glutathione synthetase
	20.3209	19.3263	19.6263	3	3	3	7	7	7	58.23	0	20.996	3425600	5	Q5FGT3;Q5FGT5;A0A0H3LZ97;A0A161LX49;A0A161LWZ8;Q93ET1;A0A170QR31;A0A0H3M163	Q5FGT3	Q5FGT3	iscS	Cysteine desulfurase (NifS protein homolog) duplication	tRNA processing	Cytosol		binding;catalytic activity;cofactor binding;pyridoxal phosphate binding;vitamin B6 binding;vitamin binding			Aminotran_5;Rrf2	Completeproteome;Pyridoxalphosphate	Aminotrans_V_dom;Aminotrans_V_PyrdxlP_BS;PyrdxlP-dep_Trfase;PyrdxlP-dep_Trfase_major_sub1;PyrdxlP-dep_Trfase_major_sub2;TR_Rrf2-type_CS;Tscrpt_reg_Rrf2-type;WHTH_DNA-bd_dom		AA_TRANSFER_CLASS_5;HTH_RRF2_1;HTH_RRF2_2
	25.8519	19.6335	25.9289	5	1	1	27.6	8.8	8.8	25.591	0	19.937	215070000	79	A6YLR7	A6YLR7	A6YLR7	map1	Major antigenic protein 1	Uncharacterized protein	Membrane			cell outer membrane;cell part;external encapsulating structure part;integral to membrane;intrinsic to membrane;membrane;membrane part;outer membrane		Surface_Ag_2		OMP/PagP_b-brl;Surface_Ag_msp4
	21.585	20.8628	21.4074	3	3	3	13.4	13.4	13.4	26.29	0.0015038	1.4378	12911000	7	A0A170RML6;Q5FFA5;A0A170R3C4;A0A0H3M0G6	A0A170RML6;Q5FFA5;A0A170R3C4;A0A0H3M0G6	Q5FFA5	ptr1	Possible pteridine reductase 1	Cofactor biosynthesis	n/d					adh_short	Completeproteome	DH_sc/Rdtase_SDR;Glc/ribitol_DH;NAD(P)-bd_dom	GDHRDH
	17.627	16.8994	17.7772	3	3	3	27.4	27.4	27.4	16.592	0	69.352	7943700	8	A0A170RV78;A0A170R853;A0A161MLE8;Q5FGT7;A0A0H3M897	A0A170RV78;A0A170R853;A0A161MLE8;Q5FGT7;A0A0H3M897	Q5FGT7_EHRRG	rpiB	Ribose-5-phosphate isomerase	Carbohydrate metabolism	n/d	no (only in glyco total)
	16.9136	17.5636	20.5653	3	3	3	22.5	22.5	22.5	11.841	0.0028944	2.1172	29331000	7	A0A170R9G8;A0A170QSQ6;A0A161MP87	A0A161MP87	A0A161MP87	rplU	50S ribosomal protein L21	Translation	Ribosome	no (only in glyco total)
	20.0122	19.7953	19.3579	2	2	2	12	12	12	21.529	0	19.922	4399500	4	A0A161MLT9;A0A161LXE8;A0A161M5Z8	A0A161MLT9; A0A161M5Z8	A0A161MLT9; A0A161M5Z8	ruvA	Holliday junction ATP-dependent DNA helicase RuvA	DNA replication, repair, recombination and degradation	Cytosol
	20.5182	20.058	19.1692	3	3	3	8.2	8.2	8.2	48.973	0	3.2583	3904500	11	A0A161MNI3;A0A170RK24	A0A170RK24	A0A170RK24	trmE	tRNA modification GTPase MnmE	tRNA processing	Cytosol
