# Supplementary material for: Sweet and Sour Ehrlichia: Glycoproteomics and Phosphoproteomics Reveal New Players in Ehrlichia ruminantium Physiology and Pathogenesis
Source: Front Microbiol. 2019 Mar 15;10:450. doi: 10.3389/fmicb.2019.00450 (PMC6429767; doi:10.3389/fmicb.2019.00450)
Supplement: Supplementary file 4 [file Table_4.XLSX]

## Sheet: core glycoproteome
Dataset S4. List of ERGvir and ERGatt glycoproteins identified by LC-MS/MS. All data were data compiled using MaxQuant and Perseus software.
(A) Core glycoproteome; proteins up-regulated in ERGvir are colored in green, those in ERGatt, in red.
	ERGvir1Oxi	ERGvir2Oxi	ERGvir3Oxi	ERGatt1Oxi	ERGatt2Oxi	ERGatt3Oxi	C: ANOVA Significant	N: Peptides	N: Razor + unique peptides	N: Unique peptides	N: Sequence coverage [%]	N: Unique + razor sequence coverage [%]	N: Unique sequence coverage [%]	N: Mol. weight [kDa]	N: Q-value	N: Score	N: Intensity	N: MS/MS count	N: -Log ANOVA p value	N: ANOVA q-value	T: Protein IDs	T: Majority protein IDs	T: UniProt names	T: Gene name	protein name	Biological process	Cell component	found in total proteome	Note
	19.8492	19.4781	19.5916	20.6193	19.8702	20.4143	common	3	3	3	12.4	12.4	12.4	26.32	0	116.61	65065000	18	1.24735	0.133091	A0A0H3M2B1;A0A170SA93;Q5FGN8	A0A0H3M2B1;A0A170SA93;Q5FGN8	Q5FGN8	ERGA_CDS_09350	Uncharacterized protein	Uncharacterized protein	Membrane	yes (overexp in ATT)	Bax_inhibitor_1-related
	19.8256	20.4516	18.8003	19.6511	20.2258	20.9068	common	39	39	14	22.4	22.4	10.9	329.13	0	323.31	62654000	75	0.399161	0.517899	A0A161M5A2;Q5FH35	Q5FH35	Q5FH35	ERGA_CDS_04060	Uncharacterized protein	Uncharacterized protein	Membrane	yes (overexp in ATT) + phospho	similar to AnkB
	19.9562	20.4273	19.0212	19.1078	19.1247	18.3996	common	5	5	5	49.6	49.6	49.6	14.151	0	128.04	51506000	45	0.903408	0.163302	A0A0H3M0A9;A0A161MN23;A0A170T6X8;Q5FFW7	A0A0H3M0A9;Q5FFW7	Q5FFW7	ERGA_CDS_06440	Uncharacterized protein	Uncharacterized protein	Membrane	yes (overexp in VIR)	similar to AnkC
	21.6398	21.6648	21.9928	21.424	21.457	21.384	common	13	13	13	46.9	46.9	46.9	44.28	0	250.09	190450000	91	1.38804	0.282982	A0A0H3M108;A0A161LZY9;A0A161M1G7;A0A161MMM2;A0A170QPP8;A0A170SRV3;Q5FHL0	A0A0H3M108;A0A161LZY9;A0A161MMM2;Q5FHL0	Q5FHL0	aatA	Aminotransferase	Amino-acid biosynthesis	Membrane	yes (overexp in VIR)
	21.3187	21.9259	21.1779	20.9618	21.1108	21.1502	common	25	25	2	36.3	36.3	4.2	96.518	0	312.35	182170000	98	0.779393	0.375639	A0A0H3M063;A0A161MNB3;Q5FGE6	A0A0H3M063;A0A161MNB3;Q5FGE6	Q5FGE6	acnA	Aconitate hydratase	Tricarboxylic acid cycle	Cytosol	yes (overexp in VIR)
	17.1699	18.751	20.2022	18.0796	18.2614	19.0539	common	3	3	3	43.5	43.5	43.5	10.422	0	40.162	26743000	9	0.0936524	0.890053	A0A0H3M5G0;Q5FFJ7	A0A0H3M5G0;Q5FFJ7	Q5FFJ7	acpP	Acyl carrier protein	Fatty acid biosynthesis	Cytosol	yes (overexp in ATT)
	18.2605	17.7366	16.6196	18.3729	18.3121	16.9557	common	3	3	3	21.8	21.8	21.8	25.308	0	21.297	16427000	11	0.195879	0.750886	A0A0H3M1I4;A0A161LVB2;A0A161MPE1;A0A170QVM8;A0A170T5G8;Q5FFR8	A0A0H3M1I4;A0A161LVB2;A0A161MPE1;A0A170QVM8;A0A170T5G8;Q5FFR8	Q5FFR8	adk	Adenylate kinase	Purine biosynthesis	Cytosol	yes (common)
	19.4864	19.8014	19.624	18.9318	18.1214	19.3062	common	14	14	5	20.4	20.4	7.4	100.97	0	51.671	43909000	33	1.10716	0.125838	A0A161MNQ7;A0A170R3I1;A0A170TWG2	A0A161MNQ7;A0A170R3I1;A0A170TWG2	Q5FH56	alaS	Alanine--tRNA ligase	Protein biosynthesis	Cytosol	yes (common)
	20.6162	20.7437	19.7007	20.2379	20.6881	20.5566	common	19	19	19	44.2	44.2	44.2	64.611	0	77.922	105760000	78	0.147602	0.856736	A0A0H3M0B5;A0A161LVU9;A0A161LXG7;A0A170QWE3;A0A170QWF0;A0A170S166;A0A170T738;Q5FFW2	A0A0H3M0B5;A0A161LXG7;A0A170QWE3;A0A170S166;A0A170T738;Q5FFW2	Q5FFW2	aprD	Alkaline protease secretion ATP-binding protein AprD	ABC Transporter	Membrane	yes (common)
	21.1942	21.2484	20.833	21.4347	21.9155	21.9264	common	24	24	24	56.8	56.8	56.8	57.747	0	209.24	166490000	97	1.48538	0.0997015	A0A0H3M5C4;A0A170TWV2;Q5FH47	A0A0H3M5C4;A0A170TWV2;Q5FH47	Q5FH47	aprE	Alkaline protease secretion protein	Transport	Membrane	yes (overexp in ATT)
	18.6101	19.1	17.2966	18.1454	18.5974	19.0939	common	6	6	6	24.8	24.8	24.8	38.849	0	51.14	26023000	30	0.173478	0.784453	A0A170TG76	A0A170TG76	Q5FGD5	argC	N-acetyl-gamma-glutamyl-phosphate reductase	Amino-acid biosynthesis	Cytosol	yes (common)
	20.7786	21.0226	20.1081	20.1185	20.2571	20.6409	common	11	11	11	45.6	45.6	45.6	34.952	0	41.508	105110000	37	0.400021	0.614925	A0A0H3M7D7;A0A170R232;A0A170RKM5;A0A170SCD2;A0A170TRN4;Q5FF52	A0A0H3M7D7;A0A170R232;A0A170RKM5;A0A170SCD2;A0A170TRN4;Q5FF52	Q5FF52	argF	Ornithine carbamoyltransferase	Amino-acid biosynthesis	Cytosol	yes (overexp in VIR)
	20.5676	20.9818	19.9085	20.7156	20.9312	20.8246	common	13	13	0	33	33	0	44.59	0	30.115	105290000	39	0.457456	0.559217	A0A170RUD0	A0A170RUD0	Q5FH27	argG	Argininosuccinate synthase	Amino-acid biosynthesis	Cytosol	yes (common)
	18.7039	18.7872	18.243	18.1652	17.0784	17.3464	common	12	2	1	37.8	8.1	5.1	44.589	0	7.9772	21335000	9	1.33232	0.0745185	A0A170QQB2;A0A170R7G3;A0A170STF5;A0A170STG5	A0A170R7G3;A0A170STF5	Q5FH27	argG	Argininosuccinate synthase	Amino-acid biosynthesis	Cytosol	yes (common)
	19.5667	19.6993	19.56	19.821	20.592	20.1987	common	12	12	12	35.7	35.7	35.7	52.451	0	194.07	57006000	47	1.23071	0.151619	A0A161LZP3;A0A161M6R5;A0A170R414;A0A170SIK6;A0A170TYA3	A0A161LZP3;A0A170R414;A0A170SIK6;A0A170TYA3	Q5FH83	argH	Argininosuccinate lyase	Amino-acid biosynthesis	Cytosol	yes (common)
	19.8099	19.6259	19.8892	20.056	20.0826	20.0699	common	13	13	13	37	37	37	45.381	0	76.799	64107000	44	1.70323	0.304267	A0A0H3LZ76;A0A161M005;A0A170SVS1;Q5FH24	A0A0H3LZ76;A0A161M005;A0A170SVS1;Q5FH24	Q5FH24	argJ	Arginine biosynthesis bifunctional protein ArgJ	Amino-acid biosynthesis	Cytosol	yes (common)
	20.74	20.8929	20.771	20.7628	20.487	21.174	common	14	14	14	54.9	54.9	54.9	37.331	0	139.05	117790000	69	0.0106652	0.998785	A0A0H3M133;A0A170RH92;A0A170TPE2;Q5FGR5	A0A0H3M133;A0A170RH92;A0A170TPE2;Q5FGR5	Q5FGR5	asd	Aspartate-semialdehyde dehydrogenase	Amino-acid biosynthesis	Cytosol	yes (common)
	21.5653	21.8908	21.1713	21.0868	21.3624	21.2642	common	18	18	2	36.3	36.3	4.7	67.321	0	140.43	176920000	76	0.612998	0.508517	A0A170QXD8;A0A170S2F2	A0A170QXD8;A0A170S2F2	Q5FG09	aspS	Aspartate--tRNA(Asp/Asn) ligase	Protein biosynthesis	Cytosol	yes (common)
	19.1372	18.9519	19.1832	18.7734	18.5554	19.1402	common	5	5	5	38.8	38.8	38.8	15.308	0	79.016	31803000	21	0.656268	0.519049	A0A0H3M190;A0A170R921;A0A170RWH5;A0A170RWI9;A0A170SWD7;Q5FGY4	A0A0H3M190;A0A170R921;A0A170SWD7;Q5FGY4	Q5FGY4	atpC	Putative ATP synthase epsilon chain 2	ATP synthesis, Hydrogen ion transport, Ion transport, Transport	Membrane	yes (common)
	20.92	21.2706	20.8451	20.419	20.6991	20.3661	common	9	9	4	31	31	17.4	29.353	0	61.748	100260000	36	1.43997	0.143759	A0A170R7X4	A0A170R7X4	Q5FH34	atpG	ATP synthase gamma chain	ATP synthesis, Hydrogen ion transport, Ion transport, Transport	Membrane	yes (common)
	19.6399	19.7338	17.8985	19.4781	19.1525	18.8246	common	4	4	4	31.7	31.7	31.7	21.103	0	195.17	39281000	47	0.0328767	0.958468	A0A161MNM1;A0A170SDF0;A0A170TTD5	A0A161MNM1;A0A170SDF0;A0A170TTD5	Q5FF65	atpH	ATP synthase subunit delta	ATP synthesis, Hydrogen ion transport, Ion transport, Transport	Membrane	yes (common)
	20.2683	20.0742	20.6581	19.9066	19.8455	20.151	common	5	5	5	35.3	35.3	35.3	19.456	0	53.04	74130000	33	0.871145	0.369929	A0A0H3M276;A0A170RFY9;A0A170S8H2;Q5FGK6;Q93FT2	A0A0H3M276;A0A170RFY9;Q5FGK6	Q5FGK6	atpX	ATP synthase B chain	ATP synthesis, Hydrogen ion transport, Ion transport, Transport	Membrane	no (only in glyco total)
	19.335	19.9308	17.8167	19.3936	19.4169	19.3238	common	8	8	8	36.1	36.1	36.1	41.573	0	114.33	46262000	22	0.21646	0.735162	A0A0H3M8K5;A0A161LV61;A0A170SZW4;Q5FFL6	A0A0H3M8K5;A0A161LV61;A0A170SZW4;Q5FFL6	Q5FFL6	carA	Carbamoyl-phosphate synthase small chain	Amino-acid biosynthesis	Cytosol	yes (common)
	21.499	21.6214	21.948	21.7335	21.646	21.748	common	29	29	3	37.1	37.1	2.4	119.27	0	175.27	209760000	127	0.0490051	0.965973	A0A0H3M8V1;A0A170RC30;A0A170T7C3;Q5FFV8	A0A0H3M8V1;A0A170RC30;A0A170T7C3;Q5FFV8	Q5FFV8	carB	Carbamoyl-phosphate synthase large chain	Amino-acid biosynthesis	Cytosol	yes (common)
	21.5144	21.3657	20.9644	21.2841	21.2093	21.2418	common	8	8	8	60.1	60.1	60.1	21.942	0	129.2	160600000	77	0.0774487	0.94257	A0A161LY89;A0A170R4C3;A0A170TZ92	A0A161LY89;A0A170R4C3;A0A170TZ92	Q5FFG7	clpP	ATP-dependent Clp protease proteolytic subunit	Stress response	Cytosol	yes (common)
	20.7553	20.6842	20.4352	20.2261	19.4892	19.9418	common	8	8	8	38.4	38.4	38.4	24.304	0	43.55	86494000	32	1.45743	0.0923125	A0A0H3M6R5;A0A161LW86;A0A161M656;A0A170TFV1;Q5FGC5	A0A0H3M6R5;A0A161LW86;A0A161M656;A0A170TFV1;Q5FGC5	Q5FGC5	ctaC	Cytochrome c oxidase subunit 2	Electron transport, Respiratory chain, Transport	Membrane	yes (overexp in VIR)
	20.1294	20.5663	18.0851	20.3436	19.4405	19.5825	common	4	4	4	9.3	9.3	9.3	56.879	0	22.084	68099000	20	0.0849775	0.903093	A0A0H3M1Z2;A0A170REY8;A0A170S660;Q5FGC4	A0A0H3M1Z2;A0A170REY8;A0A170S660;Q5FGC4	Q5FGC4	ctaD	Cytochrome c oxidase subunit 1	Electron transport, Respiratory chain, Transport	Membrane	yes (common)
	18.6942	19.1383	19.5944	19.8292	19.2007	20.1183	common	4	4	4	25.4	25.4	25.4	19.098	0	8.6903	41188000	20	0.696615	0.346603	A0A0H3M8X8;A0A161LTW2;Q5FG01	A0A0H3M8X8;A0A161LTW2;Q5FG01	Q5FG01	cycM	Cytochrome c homolog	Electron transport, Respiratory chain, Transport	Membrane	yes (common)
	18.9032	19.3186	17.5702	18.8051	19.1099	18.9983	common	9	9	1	27.8	27.8	3.7	52.702	0	60.28	29606000	17	0.281416	0.646236	A0A170QNS5	A0A170QNS5	Q5FHI9	cysS	Cysteine--tRNA ligase	Protein biosynthesis	Cytosol	yes (overexp in ATT)
	19.5905	19.2446	19.1584	19.2586	19.1293	19.3286	common	8	8	8	44.7	44.7	44.7	28.982	0	18.402	36592000	21	0.253917	0.851349	A0A161LYW5;A0A170RB68	A0A161LYW5;A0A170RB68	Q5FFT0	dapB	4-hydroxy-tetrahydrodipicolinate reductase	Amino-acid biosynthesis	Cytosol	yes (common)
	20.024	20.0085	19.7223	19.4661	18.4881	19.341	common	6	6	6	40.3	40.3	40.3	20.816	0	15.573	53121000	21	1.19477	0.111389	A0A0H3M090;A0A161LXZ6;A0A170TRU8;Q5FF48	A0A0H3M090;A0A161LXZ6;A0A170TRU8;Q5FF48	Q5FF48	def	Peptide deformylase	Protein biosynthesis	Cytosol	yes (common)
	17.5959	17.7437	17.2272	18.3271	17.3799	16.4293	common	5	5	5	40.9	40.9	40.9	19.944	0	6.2916	12006000	5	0.0897524	0.90431	A0A0H3M7C5;A0A161LW38;A0A170RIB7;A0A170SBV6;A0A170TR62;Q5FF17	A0A0H3M7C5;A0A161LW38;A0A170RIB7;A0A170SBV6;A0A170TR62;Q5FF17	Q5FF17	dfp	DNA/pantothenate metabolism flavoprotein homolog	Co-factor biosynthesis	Cytosol	yes (common)
	21.1592	20.8961	20.578	21.4048	20.5098	20.9919	common	10	10	10	30.4	30.4	30.4	42.102	0	54.657	122970000	55	0.106494	0.906117	A0A161LXP4;A0A170RJ04;A0A170SB24;A0A170TPR7;A0A170TPT3	A0A170RJ04;A0A170SB24;A0A170TPT3	Q5FGQ8	dnaJ	Chaperone protein DnaJ	Stress response, DNA replication	Cytosol	yes (common)
	19.6796	19.6713	18.6233	19.1699	18.7357	19.3642	common	7	7	7	21.6	21.6	21.6	41.751	0	68.221	43925000	29	0.232117	0.752203	A0A0H3M059;A0A170RF74;A0A170TGD5;Q5FGF0	A0A0H3M059;A0A170RF74;A0A170TGD5;Q5FGF0	Q5FGF0	dnaN	DNA polymerase III subunit beta	DNA replication, repair, recombination and degradation; Nucleotide excision repair	Cytosol	yes (common)
	19.9584	20.2412	19.7771	19.8959	19.5616	19.7527	common	12	12	3	31	31	10.2	56.559	0	183.48	61676000	41	0.701362	0.518739	A0A170RIS0;A0A170SAJ5;A0A170TPA3;Q5FGR7	Q5FGR7	Q5FGR7	dnaX	DNA polymerase III subunit gamma/tau	DNA replication, repair, recombination and degradation	Cytosol	yes (common)
	18.7163	18.5163	17.5966	19.2498	19.537	19.3755	common	4	4	2	50.8	50.8	21.8	13.28	0	8.7327	28190000	15	1.45487	0.0575238	Q5FFL4	Q5FFL4	Q5FFL4	dut	Deoxyuridine 5'-triphosphate nucleotidohydrolase	Pyrimidine biosynthesis	Membrane	yes (common)
	17.0834	16.6854	16.6221	16.4818	16.3436	17.2043	common	3	3	3	8.6	8.6	8.6	50.504	0	8.6465	6424500	13	0.147668	0.869786	A0A161LWV3;A0A161LYA3;A0A170RRN4;A0A170TNF7;A0A170U2L0	A0A161LWV3;A0A161LYA3;A0A170RRN4;A0A170U2L0		EHRUM3_03700	(Dimethylallyl)adenosine tRNA methylthiotransferase	RNA synthesis and modification	n/d	no (only in glyco total)
	17.3148	18.2078	18.0567	17.1944	16.9036	17.6963	common	5	5	5	14.1	14.1	14.1	50.245	0	7.0921	12293000	8	0.759634	0.310188	A0A0H3M1C8;A0A161M7G0;A0A170RA39;A0A170RY76;Q5FFL7	A0A0H3M1C8;A0A161M7G0;A0A170RA39;A0A170RY76;Q5FFL7	Q5FFL7	engA	GTPase Der	Ribosome biogenesis	Cytosol	no (only in glyco total)
	19.7167	19.6382	19.0057	19.7448	19.8824	19.744	common	11	11	11	38.5	38.5	38.5	46.631	0	70.92	51790000	40	0.664788	0.48238	A0A161MLI7;A0A170R9I0	A0A161MLI7;A0A170R9I0	Q5FH95	eno	Enolase	Glycolysis	Cytosol/secreted	yes (common)
	20.4298	20.7441	20.0113	20.3542	20.4487	19.7594	common	6	6	6	25.9	25.9	25.9	32.853	0	12.99	86946000	18	0.275377	0.745287	A0A0H3M4X6;A0A161LZF6;A0A170SB99;A0A170SBC0;A0A170TQ34;A0A170TQ42;Q5FF07	A0A0H3M4X6;A0A161LZF6;A0A170SBC0;A0A170TQ42;Q5FF07	Q5FF07	ERGA_CDS_00060	Hemolysin cluster	Hemolysis	Exported/periplasm	yes (common)
	23.5974	23.7401	22.6289	21.7665	22.2455	22.3131	common	13	13	13	66.8	66.8	66.8	26.887	0	270.07	568700000	128	1.44895	0.0523	A0A0H3M057;A0A170RHW6;A0A170SBJ9;Q5FF29	A0A0H3M057;A0A170RHW6;A0A170SBJ9;Q5FF29	Q5FF29	ERGA_CDS_00170	VirB8 protein	Transport, Virulence	Membrane	yes (overexp in VIR)
	21.7393	22.0562	20.8133	21.1279	20.9215	21.0738	common	16	16	16	55.1	55.1	55.1	41.036	0	304.54	200470000	116	0.584525	0.422293	A0A0H3LYV6;A0A161LW33;A0A170RHZ6;Q5FF27	A0A0H3LYV6;A0A161LW33;A0A170RHZ6;Q5FF27	Q5FF27	ERGA_CDS_00190	Uncharacterized protein	Uncharacterized protein	n/d	yes (overexp in VIR)
	19.5491	19.5064	18.8707	19.0276	19.324	19.572	common	8	8	8	42.2	42.2	42.2	25.96	0	70.908	45935000	30	0.00104519	0.99774	A0A0H3M4Z1;A0A161LZE4;A0A170TR06;Q5FF21	A0A0H3M4Z1;A0A161LZE4;A0A170TR06;Q5FF21	Q5FF21	ERGA_CDS_00260	Uncharacterized protein	Uncharacterized protein	Membrane	yes (common)
	19.842	20.051	19.2021	19.6728	19.403	19.8655	common	9	9	1	41.9	41.9	2.8	36.252	0	44.071	57506000	29	0.061669	0.943003	A0A0H3M4Z5;Q5FF15	A0A0H3M4Z5;Q5FF15	Q5FF15	ERGA_CDS_00320	Uncharacterized protein	Oxidative phosphorylation	Membrane	yes (common)
	19.4248	19.6722	20.745	17.6641	19.7314	18.9654	common	4	4	2	53.9	53.9	32.4	11.791	0	111.41	40701000	14	0.731381	0.207505	A0A0H3M083;A0A161LXT2;Q5FF53	A0A0H3M083;A0A161LXT2;Q5FF53	Q5FF53	ERGA_CDS_00390	Uncharacterized protein	Uncharacterized protein	n/d	yes (overexp in VIR)
	17.6086	17.7313	18.2567	17.481	16.9201	17.3854	common	2	2	2	17.1	17.1	17.1	29.833	0	39.611	11228000	10	1.07558	0.184645	A0A0H3M502;A0A161M0Y0;Q5FF49	A0A0H3M502;A0A161M0Y0;Q5FF49	Q5FF49	ERGA_CDS_00430	Uncharacterized protein	DNA replication, repair, recombination and degradation	n/d	yes (common)
	19.0564	19.6229	17.9354	19.6355	17.1817	18.9258	common	4	4	4	3.4	3.4	3.4	106.08	0	3.7532	34833000	6	0.120181	0.854661	Q5FF77	Q5FF77	Q5FF77	ERGA_CDS_00630	Uncharacterized protein	Uncharacterized protein	n/d	yes (overexp in VIR) + phospho
	20.8014	20.9332	19.438	20.4046	20.684	20.4343	common	14	14	14	32.7	32.7	32.7	49.213	0	62.474	97640000	72	0.0851024	0.914196	A0A0H3LYJ6;A0A170R2I9;A0A170SDH8;A0A170TTG5;Q5FF63	A0A0H3LYJ6;A0A170R2I9;A0A170SDH8;A0A170TTG5;Q5FF63	Q5FF63	ERGA_CDS_00770	Uncharacterized protein	Uncharacterized protein	Membrane	yes (common)
	22.2869	22.4455	21.2326	21.7157	21.1424	21.3867	common	12	12	12	53.9	53.9	53.9	30.045	0	234.75	257290000	80	0.620707	0.369188	A0A0H3M521;A0A170R2J7;A0A170SDI2;A0A170TTI4;Q5FF62	A0A0H3M521;A0A170R2J7;A0A170SDI2;A0A170TTI4;Q5FF62	Q5FF62	ERGA_CDS_00780	Uncharacterized protein	Uncharacterized protein	n/d	yes (common)
	19.0628	19.3412	18.6923	18.6694	16.7175	19.2051	common	8	2	2	54.1	22.2	22.2	23.642	0	5.9185	29625000	12	0.463175	0.421868	A0A0H3LYK5;Q5FF98	A0A0H3LYK5;Q5FF98	Q5FF98	ERGA_CDS_00890	Uncharacterized protein	Cell redox homeostasis	n/d	yes (overexp in ATT)
	20.1726	19.6776	20.5793	20.0447	18.8196	18.9881	common	10	10	7	29.7	29.7	20.5	51.317	0	103.23	56008000	31	0.861546	0.187404	A0A0H3M7J6;Q5FF89	A0A0H3M7J6;Q5FF89	Q5FF89	ERGA_CDS_00980	Uncharacterized protein	Uncharacterized protein	Membrane	yes (overexp in ATT)
	19.1898	18.8727	16.6291	19.2291	18.916	19.1459	common	7	7	7	52.8	52.8	52.8	20.952	0	81.045	33112000	18	0.461285	0.419497	A0A0H3LYL4;A0A161LUE8;A0A170TUF0;Q5FF87	A0A0H3LYL4;A0A161LUE8;A0A170TUF0;Q5FF87	Q5FF87	ERGA_CDS_01000	Uncharacterized protein	Uncharacterized protein	Membrane	yes (overexp in VIR)
	20.1865	20.2564	19.7213	20.4088	20.29	20.5961	common	5	5	5	48.3	48.3	48.3	16.181	0	40.431	71852000	29	0.926468	0.348622	A0A0H3M543;A0A161LY41;A0A170TVB0;Q5FFB4;Q93FP9	A0A0H3M543;A0A161LY41;A0A170TVB0;Q5FFB4;Q93FP9	Q5FFB4;Q93FP9_EHRRU	ERGA_CDS_01180	ABC transporter substrate binding protein	ABC Transporter	Membrane	yes (common)
	20.8975	21.1605	20.5869	20.9564	21.2551	21.0929	common	19	19	6	48.9	48.9	10.3	60.631	0	323.31	127110000	63	0.515937	0.614824	A0A170R3N2;A0A170SH52;A0A170TWY7;Q5FFF1	A0A170R3N2;A0A170SH52;A0A170TWY7;Q5FFF1	Q5FFF1	ERGA_CDS_01530	Uncharacterized protein	RNA synthesis and modification	n/d	yes (common)
	18.2948	18.522	17.3211	17.0555	16.9847	16.7058	common	4	4	4	26.7	26.7	26.7	19.569	0	7.6589	15061000	11	1.37636	0.0709333	A0A0H3LYR2;A0A161LWJ5;A0A170RNU0;A0A170SIC6;Q5FFD2	A0A161LWJ5;Q5FFD2	Q5FFD2	ERGA_CDS_01720	Uncharacterized protein	Transport	Membrane	yes (overexp in VIR)
	20.4122	20.7475	20.1467	20.4296	20.4514	20.5704	common	16	16	8	46.8	46.8	25.2	45.002	0	260.31	86646000	78	0.0965297	0.947143	A0A0H3M5E5;A0A170R459;Q5FH74	A0A0H3M5E5;A0A170R459;Q5FH74	Q5FH74	ERGA_CDS_01860	Uncharacterized protein	Uncharacterized protein	n/d	yes (common)
	20.9697	21.3496	20.6254	21.1693	21.6766	21.5561	common	12	12	12	59.9	59.9	59.9	30.016	0	62.012	151770000	76	0.872546	0.305916	A0A0H3M7T0;A0A161LWD7;A0A161M168;A0A170R4A4;A0A170SJ86;A0A170TZ29;Q5FFH0	A0A0H3M7T0;A0A161LWD7;A0A161M168;A0A170R4A4;A0A170TZ29;Q5FFH0	Q5FFH0	ERGA_CDS_01940	Uncharacterized protein	Uncharacterized protein	n/d	yes (overexp in ATT)
	17.8553	17.453	17.8056	17.7208	17.2186	17.4694	common	5	5	5	16.3	16.3	16.3	48.028	0	16.078	11057000	17	0.538854	0.597414	A0A0H3M0M2;A0A170SJU9;Q5FFG0	A0A0H3M0M2;A0A170SJU9;Q5FFG0	Q5FFG0	ERGA_CDS_02040	uncha/CBS/transporter associated domain protein	Transport	Membrane	yes (common)
	20.8425	20.8039	19.1078	18.6327	18.5308	19.8864	common	11	11	11	32.1	32.1	32.1	51.958	0	25.156	75078000	30	0.79293	0.169682	A0A0H3M0M6;A0A161LUK9;A0A170SK47;A0A170SK61;A0A170TZW3;Q5FFF5	A0A0H3M0M6;A0A161LUK9;A0A170SK47;A0A170TZW3;Q5FFF5	Q5FFF5	ERGA_CDS_02090	Histidine kinase PleC	Two-component system	Membrane	yes (overexp in VIR)
	21.9667	22.8911	22.0342	22.2233	21.7387	21.9905	common	17	17	6	52.8	52.8	26.9	47.541	0	288.15	341760000	128	0.403655	0.604704	A0A161M193;A0A170SLD6;A0A170SLF0;A0A170U168;Q5FFH5	Q5FFH5	Q5FFH5	ERGA_CDS_02360	Uncharacterized protein	Uncharacterized protein	n/d	yes (common) + phospho
	21.3696	22.5977	21.4657	20.9902	20.3857	20.5256	common	14	14	13	62.8	62.8	60.4	37.402	0	111.08	220970000	81	1.27067	0.0733077	A0A0H3M0Q4;A0A170R4U9;Q5FFH4	Q5FFH4	Q5FFH4	ERGA_CDS_02370	Uncharacterized protein	Uncharacterized protein	Membrane	yes (overexp in VIR)
	20.6871	20.22	20.5476	20.168	18.0418	18.3051	common	3	3	3	10	10	10	41.76	0.0014728	2.3632	81916000	18	1.13319	0.0747451	A0A0H3M5K6;Q5FHC2	A0A0H3M5K6;Q5FHC2	Q5FHC2	ERGA_CDS_02470	Uncharacterized protein	Uncharacterized protein	Membrane	yes (common) + phospho
	19.7078	20.2018	19.7361	19.192	19.4167	19.8454	common	11	11	2	29.5	29.5	5.4	53.448	0	124.44	56943000	33	0.728178	0.400136	A0A0H3LZJ6;A0A0H3M0W6;A0A170R1U6;A0A170RIL5;A0A170TN85;Q5FHD3;Q5FHH7	A0A0H3M0W6;Q5FHD3	Q5FHD3	ERGA_CDS_02850	Uncharacterized protein	Fatty acid biosynthesis	n/d	yes (overexp in VIR)
	19.7241	19.8629	18.9448	19.107	19.1938	19.0906	common	10	10	10	32.5	32.5	32.5	52.345	0	94.23	46338000	29	0.590715	0.477108	A0A0H3M834;A0A161M1E8;A0A161MML1;Q5FHJ3	A0A0H3M834;A0A161M1E8;A0A161MML1;Q5FHJ3	Q5FHJ3	ERGA_CDS_03230	Putative regulatory component of sensory transduction system PleD	Two-component system	n/d	yes (overexp in VIR)
	24.0887	24.5566	23.3554	22.9426	23.0428	23.2888	common	63	63	63	46.8	46.8	46.8	183.03	0	323.31	954780000	379	1.17272	0.0988	A0A0H3LZ35;A0A161MP01;A0A170QNQ1;A0A170R682;A0A170SQE3;A0A170SQF9;A0A170SQH6;Q5FHJ1	A0A0H3LZ35;A0A161MP01;A0A170QNQ1;A0A170R682;Q5FHJ1	Q5FHJ1	ERGA_CDS_03250	Uncharacterized protein	Carbohydrate metabolism	n/d	yes (overexp in VIR)
	20.8311	20.733	21.5112	20.7461	21.4459	21.5055	common	15	15	15	49.8	49.8	49.8	37.377	0	71.896	127680000	63	0.236094	0.76164	A0A0H3M850;A0A161LWP1;A0A170SRJ8;Q5FHL4	A0A0H3M850;Q5FHL4	Q5FHL4	ERGA_CDS_03480	Uncharacterized protein	Uncharacterized protein	n/d	yes (common)
	18.4086	18.1182	18.6626	18.614	18.3535	18.5838	common	6	6	6	14.7	14.7	14.7	58.533	0	34.453	25506000	15	0.272534	0.806912	A0A0H3M861;A0A161LUV5;A0A161LWQ3;A0A170QQ02;A0A170SSH9;Q5FHP4	A0A0H3M861;A0A161LUV5;A0A161LWQ3;A0A170QQ02;A0A170SSH9;Q5FHP4	Q5FHP4	ERGA_CDS_03660	Uncharacterized protein	Uncharacterized protein	Membrane	yes (common)
	18.343	18.7005	16.9907	18.4559	17.4518	17.9773	common	11	11	3	33.5	33.5	8.4	47.365	0	24.216	18060000	22	0.0280002	0.966851	A0A0H3LZ71;A0A161MMN4;Q5FHM8	A0A0H3LZ71;A0A161MMN4;Q5FHM8	Q5FHM8	ERGA_CDS_03820	Deoxyguanosinetriphosphate triphosphohydrolase-like protein	Purine biosynthesis	n/d	yes (common)
	20.0117	20.2833	20.5126	19.8488	20.815	21.2141	common	10	10	1	64.6	64.6	9.6	22.663	0	57.716	81250000	56	0.343199	0.616527	A0A0H3M149;Q5FH36	A0A0H3M149;Q5FH36	Q5FH36	ERGA_CDS_04050	Probable sigma(54) modulation protein	Primary metabolic process	n/d	yes (overexp in ATT)
	19.4921	20.0061	19.7558	19.4946	19.2626	19.984	common	7	7	1	34.7	34.7	6.1	35.907	0	128.49	50114000	30	0.262981	0.760314	A0A0H3M154;Q5FGU4;Q93FU3	A0A0H3M154;Q5FGU4;Q93FU3	Q5FGU4;Q93FU3_EHRRU	ERGA_CDS_04130	Uncharacterized protein	Transport	Membrane	yes (common)
	20.3451	20.1817	19.7115	19.5962	18.3096	19.5337	common	5	5	5	25.4	25.4	25.4	22.726	0	178.85	57994000	21	0.949254	0.14278	A0A0H3LZ94;A0A170QQY6;A0A170SU95;Q5FGU1	A0A0H3LZ94;A0A170QQY6;A0A170SU95;Q5FGU1	Q5FGU1	ERGA_CDS_04160	Uncharacterized protein	Uncharacterized protein	Membrane	yes (common)
	13.7181	15.1225	17.3683	15.9693	16.1896	17.475	common	1	1	1	22.4	22.4	22.4	8.779	0	22.474	2135700	11	0.41851	0.432361	A0A0H3M158;A0A161LYP1;A0A161MP47;A0A170R840;Q5FGT8	A0A0H3M158;A0A161LYP1;A0A161MP47;A0A170R840;Q5FGT8	Q5FGT8	ERGA_CDS_04190	Uncharacterized protein	Uncharacterized protein	n/d	yes (overexp in ATT)
	19.9297	19.2723	19.3572	20.7986	19.9418	20.6242	common	10	10	10	62.1	62.1	62.1	26.965	0	24.654	63396000	31	1.31471	0.0910345	A0A0H3M645;A0A170SUI2;Q5FGT4	A0A0H3M645;Q5FGT4	Q5FGT4	ERGA_CDS_04230	Uncharacterized protein	Uncharacterized protein	n/d	yes (overexp in ATT)
	21.6232	21.6931	21.1975	21.3762	21.1458	21.5377	common	17	17	17	61.5	61.5	61.5	40.396	0	172.14	179160000	89	0.323422	0.75721	A0A0H3LZU8;A0A161LUZ7;A0A170RVF1;Q5FGS6	A0A0H3LZU8;A0A161LUZ7;A0A170RVF1;Q5FGS6	Q5FGS6	ERGA_CDS_04310	Uncharacterized protein	Uncharacterized protein	n/d	yes (common)
	21.3032	20.9877	22.0884	21.154	20.3821	21.0623	common	6	6	2	23.7	23.7	6.7	15.678	0	16.041	144020000	33	0.659024	0.348939	A0A0H3M170;A0A161M1K8;A0A170QR85;Q5FGS3	A0A0H3M170;A0A161M1K8;A0A170QR85;Q5FGS3	Q5FGS3	ERGA_CDS_04340	Uncharacterized protein	Uncharacterized protein	Membrane	yes (common)
	18.8505	18.7783	17.7387	18.1262	18.1976	17.831	common	8	8	2	10.9	10.9	4	116.61	0	114.91	23502000	19	0.464498	0.513268	A0A0H3M8G5;A0A161M5F4;Q5FGX1	A0A0H3M8G5;A0A161M5F4;Q5FGX1	Q5FGX1	ERGA_CDS_04830	Probable aminoglycoside efflux pump (Acriflavine resistance protein D)	Transport	Membrane	yes (common)
	19.8351	19.6957	17.4838	19.3364	19.4311	20.1717	common	1	1	1	9.9	9.9	9.9	17.191	0	11.447	47048000	14	0.32729	0.568352	A0A0H3M695;A0A170R9S9;Q5FH06	A0A0H3M695;A0A170R9S9;Q5FH06	Q5FH06	ERGA_CDS_05160	Similar to human and bovine Cytochrome c1	Electron transport, Respiratory chain, Transport	Membrane	yes (common)
	20.2955	20.1945	19.8527	19.7276	19.2857	19.3468	common	10	10	10	31.7	31.7	31.7	40.616	0	96.145	67298000	45	1.5774	0.0944	A0A0H3M020;A0A170QTN7;A0A170RA03;A0A170RY22;A0A170SZN6;Q5FGZ5	A0A0H3M020;A0A170RA03;Q5FGZ5	Q5FGZ5	ERGA_CDS_05270	Uncharacterized protein	Transport	Membrane	yes (common)
	21.2536	21.5689	21.5788	20.7948	20.9243	21.1578	common	11	11	11	29.3	29.3	29.3	43.33	0	34.305	155010000	45	1.5534	0.136506	A0A0H3M6A0;A0A161LYX4;A0A170RA21;Q5FFL9	A0A0H3M6A0;A0A170RA21;Q5FFL9	Q5FFL9	ERGA_CDS_05290	Uncharacterized protein	Uncharacterized protein	Membrane	yes (common)
	19.2992	19.3543	19.3083	19.1542	17.3286	19.1926	common	17	17	3	9.2	9.2	2.1	251.47	0	22.751	36856000	17	0.547931	0.371036	A0A0H3M6A2;A0A170QTU2;A0A170QTV1;A0A170RYA1;A0A170RYB7;A0A170T0J3;A0A170T0K9;Q5FFL2	A0A170QTV1;A0A170RYB7;A0A170T0K9;Q5FFL2	Q5FFL2	ERGA_CDS_05360	VirB6 protein	Transport, Virulence	Membrane	yes (common)
	20.192	20.1779	19.9931	19.7057	19.3543	19.3728	common	17	17	10	14.8	14.8	9.6	175.98	0	133.98	68426000	37	2.09921	0.0702727	A0A161LTI2;A0A161LX11;A0A170T0N9;Q5FFL1	A0A161LTI2;Q5FFL1	Q5FFL1	ERGA_CDS_05370	VirB6 protein	Transport, Virulence	Membrane	yes (common)
	18.7059	19.9672	17.451	18.2543	17.7234	18.1577	common	8	8	6	10.8	10.8	7.9	102.86	0	70.123	29038000	23	0.373092	0.515319	A0A0H3M030;A0A170RA72;Q5FFL0	A0A0H3M030;A0A170RA72;Q5FFL0	Q5FFL0	ERGA_CDS_05380	VirB6 protein	Transport, Virulence	Membrane	yes (common)
	20.8519	21.5984	20.5858	20.4847	20.5492	20.5344	common	21	21	21	31.7	31.7	31.7	90.094	0	258.26	131690000	83	0.738746	0.352241	A0A0H3LZI4;A0A161M409;A0A170QTX0;A0A170RA89;A0A170RYF0;A0A170T0U9;A0A170T0V5;Q5FFK9	A0A0H3LZI4;A0A170RYF0;Q5FFK9	Q5FFK9	ERGA_CDS_05390	VirB6 protein	Transport, Virulence	Membrane	yes (overexp in VIR)
	18.4149	18.4752	19.2217	17.1918	18.4706	18.1882	common	5	5	5	11.9	11.9	11.9	53.038	0	7.6229	15111000	12	0.740959	0.250286	A0A0H3LZI8;A0A170QU23;A0A170T1D1;Q5FFK3	A0A0H3LZI8;A0A170QU23;A0A170T1D1;Q5FFK3	Q5FFK3	ERGA_CDS_05450	Uncharacterized protein	Uncharacterized protein	n/d	yes (common)
	18.7023	19.8036	17.7296	16.9061	17.8709	18.7027	common	9	9	9	32.3	32.3	32.3	36.979	0	32.014	29992000	17	0.507238	0.371943	A0A0H3M6B1;A0A161LTJ2;A0A161M5J9;A0A161MPB7;A0A170T1Q0;Q5FFN9	A0A0H3M6B1;A0A161LTJ2;A0A161M5J9;A0A161MPB7;A0A170T1Q0;Q5FFN9	Q5FFN9	ERGA_CDS_05520	Uncharacterized protein	Uncharacterized protein	n/d	yes (overexp in VIR)
	18.5192	18.5674	17.6346	17.0921	17.8946	18.2507	common	4	4	2	9.3	9.3	5.5	66.644	0	108.29	15820000	27	0.46789	0.497506	A0A0H3M8M6;A0A161M422;A0A170RYT9;A0A170T1R7;A0A170T1S5;Q5FFN7	A0A0H3M8M6;A0A161M422;A0A170RYT9;Q5FFN7	Q5FFN7	ERGA_CDS_05540	Uncharacterized protein	Uncharacterized protein	n/d	yes (common)
	21.8426	21.0706	21.5049	21.3929	16.8069	21.6232	common	7	7	7	29.1	29.1	29.1	38.225	0	277.44	179850000	20	0.410725	0.42051	A0A0H3M1F7;A0A170QUH2;A0A170RZ49;Q5FFM6	Q5FFM6	Q5FFM6	ERGA_CDS_05650	Uncharacterized protein	Uncharacterized protein	n/d	yes (overexp in VIR) + phospho
	20.4099	20.7618	20.0342	19.9553	20.6559	20.6059	common	12	12	1	24.8	24.8	2.6	56.684	0	28.768	91779000	48	0.00398971	1	A0A0H3M069;A0A170RAW2;A0A170T3C5;Q5FFQ5	A0A0H3M069;A0A170RAW2;A0A170T3C5;Q5FFQ5	Q5FFQ5	ERGA_CDS_05790	Carboxypeptidase 1	Protein processing	n/d	yes (common) + phospho
	20.8667	21.158	19.068	19.9822	19.3554	19.5762	common	8	8	8	22.7	22.7	22.7	48.784	0	83.075	85642000	33	0.462277	0.443646	A0A0H3LZN8;A0A161LX85;A0A161MLP6;Q5FFS5	A0A0H3LZN8;A0A161LX85;A0A161MLP6;Q5FFS5	Q5FFS5	ERGA_CDS_06020	Uncharacterized protein	Transport	Membrane	yes (common)
	21.1528	20.7115	21.442	20.8535	20.5054	20.9263	common	8	8	8	22.6	22.6	22.6	39.37	0	104.22	125140000	50	0.613631	0.496905	A0A0H3M0A6;A0A161LVG4;A0A161LVU0;A0A161MPF3;A0A170T6M6;Q5FFX2	A0A161LVU0;A0A161MPF3;A0A170T6M6;Q5FFX2	Q5FFX2	ERGA_CDS_06390	Uncharacterized protein	Uncharacterized protein	Membrane	yes (common) + phospho
	20.2997	20.5733	19.5127	18.835	20.0693	19.1448	common	10	10	10	52.6	52.6	52.6	32.605	0	35.924	66651000	62	0.730516	0.251532	A0A0H3M8T8;A0A170QWC6;A0A170T6V8;A0A170T6W8;Q5FFW8	A0A0H3M8T8;A0A170QWC6;A0A170T6W8;Q5FFW8	Q5FFW8	ERGA_CDS_06430	Uncharacterized protein	Uncharacterized protein	Membrane	yes (overexp in VIR)
	19.7092	19.9063	20.3255	20.3556	19.9501	20.0254	common	8	8	8	54.1	54.1	54.1	28.114	0	61	65829000	34	0.231476	0.814206	A0A0H3M0C2;A0A161LTT6;A0A161LXC5;Q5FFZ4	A0A0H3M0C2;A0A161LXC5;Q5FFZ4	Q5FFZ4	ERGA_CDS_06610	Uncharacterized protein	Cell redox homeostasis	Membrane	yes (common)
	19.3732	19.6061	20.18	19.2746	19.1995	19.0512	common	10	10	5	37.6	37.6	19.9	32.895	0	82.776	43909000	25	1.02893	0.212078	A0A0H3M0C9;A0A170QWX7;A0A170T8F3;Q5FFY6	A0A0H3M0C9;A0A170QWX7;A0A170T8F3;Q5FFY6	Q5FFY6	ERGA_CDS_06690	Fructose-1,6-bisphosphatase	Carbohydrate metabolism	n/d	yes (common)
	19.3516	19.5457	18.9472	20.5061	19.2809	20.3426	common	9	9	9	24.7	24.7	24.7	49.858	0	38.949	54441000	25	0.836162	0.21256	A0A0H3M6G9;A0A170QX43;A0A170S1Z9;Q5FFX8	A0A0H3M6G9;A0A170QX43;A0A170S1Z9;Q5FFX8	Q5FFX8	ERGA_CDS_06770	Uncharacterized protein	Degradation of proteins	n/d	yes (overexp in ATT)
	17.9492	18.7499	17.6974	18.8552	19.8294	17.2756	common	5	5	5	36	36	36	21.994	0	41.019	25337000	12	0.256157	0.641548	A0A0H3M6H8;A0A170S2E5;Q5FG10	A0A0H3M6H8;A0A170S2E5;Q5FG10	Q5FG10	ERGA_CDS_06880	Uncharacterized protein	Transport	Membrane	yes (overexp in ATT)
	20.6364	20.972	20.3379	20.6216	20.9416	20.9214	common	7	7	7	39.2	39.2	39.2	30.112	0	68.582	108820000	46	0.354858	0.718544	A0A0H3M1N9;A0A170QXI8;A0A170RCS8;Q5FG02	A0A0H3M1N9;A0A170QXI8;A0A170RCS8;Q5FG02	Q5FG02	ERGA_CDS_06960	Uncharacterized protein	Uncharacterized protein	n/d	yes (common)
	21.7037	21.758	20.5244	21.0204	20.3012	20.6888	common	14	14	14	15.6	15.6	15.6	97.463	0	216.28	169280000	51	0.658293	0.34144	A0A0H3M8Z0;A0A161LW25;A0A170RD75;A0A170TAX2;Q5FG25	A0A0H3M8Z0;A0A161LW25;A0A170RD75;A0A170TAX2;Q5FG25	Q5FG25	ERGA_CDS_07160	Uncharacterized protein	Transport	Membrane	yes (common)
	17.6761	17.2762	17.3815	17.6959	18.6357	17.5529	common	1	1	1	17.8	17.8	17.8	8.3445	0.0083799	1.7137	12790000	5	0.648805	0.367552	A0A0H3M6K0;A0A161LXC0;A0A170RD96;Q5FG22	A0A0H3M6K0;A0A161LXC0;A0A170RD96;Q5FG22	Q5FG22	ERGA_CDS_07190	Uncharacterized protein	Uncharacterized protein	n/d	yes (common)
	18.7574	20.8145	17.6008	17.5994	18.0194	18.8238	common	7	7	6	46.4	46.4	43.6	28.121	0	45.431	46815000	33	0.379976	0.497728	Q5FG48	Q5FG48	Q5FG48	ERGA_CDS_07370	Uncharacterized protein	Uncharacterized protein	Membrane	yes (overexp in VIR)
	20.8545	20.2612	21.2957	19.9744	19.3962	20.0849	common	4	4	4	31.1	31.1	31.1	17.791	0	12.931	87797000	21	1.25674	0.0865574	A0A0H3M6N9;Q5FG99	Q5FG99	Q5FG99	ERGA_CDS_07690	Uncharacterized protein	Uncharacterized protein	Membrane	yes (overexp in VIR) + phospho ATT
	19.6848	20.3799	19.5339	20.7932	20.399	20.403	common	8	8	2	29.9	29.9	8.1	47.918	0	43.997	76585000	27	1.07314	0.165011	A0A0H3M0L7;Q5FG96	A0A0H3M0L7;Q5FG96	Q5FG96	ERGA_CDS_07720	Hypothetical zinc protease	Degradation of proteins	n/d	yes (overexp in ATT)
	19.3149	19.6909	19.6746	19.09	19.8075	19.5134	common	7	7	7	35.3	35.3	35.3	27.373	0	108.73	43942000	32	0.13719	0.894701	A0A0H3M016;A0A161LXI0;A0A170S501;A0A170TE96;Q5FG95	A0A0H3M016;A0A161LXI0;A0A170S501;A0A170TE96;Q5FG95	Q5FG95	ERGA_CDS_07730	Uncharacterized protein	Cell redox homeostasis	n/d	yes (common)
	19.247	19.6509	18.1581	19.7042	19.7575	19.1238	common	10	10	2	39.9	39.9	12.2	24.605	0	26.821	42146000	22	0.447675	0.499471	A0A170REC7;A0A170S535;Q5FG93	A0A170REC7;A0A170S535;Q5FG93	Q5FG93	ERGA_CDS_07750	Uncharacterized protein	Transport	Membrane	yes (common)
	20.0336	19.0842	17.4456	19.5594	20.3151	20.254	common	1	1	1	24	24	24	8.5948	0	19.164	48687000	4	0.68044	0.215124	A0A0H3M0M1;A0A170TEI7;Q5FG89	A0A0H3M0M1;A0A170TEI7;Q5FG89	Q5FG89	ERGA_CDS_07790	50S ribosomal protein L31	Translation	Ribosome	yes (common)
	19.336	20.3252	19.3045	20.5409	20.342	19.9518	common	14	14	14	45.2	45.2	45.2	48.459	0	71.231	69431000	73	0.759677	0.294574	A0A0H3M031;A0A0H3M1Y0;A0A170QZ91;A0A170REN5;A0A170S5J8;A0A170TF20;Q5FGB7	A0A0H3M1Y0;A0A170QZ91;A0A170REN5;A0A170S5J8;A0A170TF20;Q5FGB7	Q5FGB7	ERGA_CDS_07920	Uncharacterized protein	ATP synthesis, Hydrogen ion transport, Ion transport, Transport	Membrane	yes (common)
	16.7795	19.5582	19.2117	16.732	17.8653	18.5931	common	2	2	2	18.3	18.3	18.3	14.459	0	108.98	18321000	17	0.31241	0.567667	A0A0H3M965;Q5FGB5	A0A0H3M965;Q5FGB5	Q5FGB5	ERGA_CDS_07940	Uncharacterized protein	Uncharacterized protein	Membrane	no (only in glyco total)
	22.0575	21.6344	21.3464	21.3585	21.6501	21.4699	common	5	5	5	46	46	46	13.49	0	121.49	182730000	54	0.346371	0.719381	A0A0H3M050;A0A170RF19;A0A170S682;Q5FGE0	A0A0H3M050;A0A170RF19;Q5FGE0	Q5FGE0	ERGA_CDS_08130	Uncharacterized protein	Uncharacterized protein	Membrane	yes (common)
	20.8352	20.667	20.4885	21.1411	21.8094	21.1061	common	12	12	12	45	45	45	49.764	0	42.8	138900000	62	1.29247	0.122959	A0A0H3M6U6;A0A161LW57;A0A161LZ91;Q5FGG8	A0A0H3M6U6;A0A161LW57;A0A161LZ91;Q5FGG8	Q5FGG8	ERGA_CDS_08470	Hypothetical zinc protease	Degradation of proteins	n/d	yes (common)
	22.1347	22.2062	22.1508	22.2416	22.3147	21.7643	common	20	20	13	50.8	50.8	34.5	51.379	0	203.27	280710000	129	0.119521	0.926294	A0A0H3M221;A0A170RFJ7;A0A170S7F0;A0A170TIG3;Q5FGG7	A0A0H3M221;A0A170RFJ7;A0A170S7F0;Q5FGG7	Q5FGG7	ERGA_CDS_08480	Hypothetical zinc protease	Degradation of proteins	n/d	yes (overexp in ATT)
	18.6932	19.4102	19.2966	18.4432	19.3358	18.6087	common	5	5	5	37.8	37.8	37.8	18.647	0	63.74	33115000	24	0.405181	0.588122	A0A0H3M092;A0A161MM13;A0A170TJ60;Q5FGH5;Q93FU0	A0A161MM13;A0A170TJ60;Q5FGH5	Q5FGH5	ERGA_CDS_08600	Putative transferase	Uncharacterized protein	Membrane	yes (overexp in VIR)
	22.231	22.2265	21.7465	21.6606	21.9837	21.8311	common	12	12	12	39.6	39.6	39.6	42.233	0	323.31	248710000	94	0.582738	0.574887	A0A0H3M0X3;A0A161LWB8;A0A170RFS9;Q5FGJ0	A0A0H3M0X3;A0A161LWB8;A0A170RFS9;Q5FGJ0	Q5FGJ0	ERGA_CDS_08650	Zinc metalloprotease	Degradation of proteins	Membrane	yes (common)
	20.5413	20.442	20.0902	20.7545	20.4247	20.356	common	14	14	5	50	50	19.1	18.16	0	38.852	87947000	59	0.346717	0.748803	A0A0H3M9F5;Q5FGK5	A0A0H3M9F5;Q5FGK5	Q5FGK5	ERGA_CDS_08810	Uncharacterized protein	Oxidative phosphorylation	Membrane	yes (common)
	18.2024	18.3697	18.6365	18.2738	18.1768	18.5245	common	4	4	0	9.3	9.3	0	63.42	0	19.748	22810000	11	0.181356	0.884285	A0A0H3M9F8	A0A0H3M9F8	Q5FGJ9	ERGA_CDS_08870	Uncharacterized protein	Uncharacterized protein	Membrane	yes (common)
	22.8324	22.7746	22.3388	22.2457	22.4831	22.4897	common	14	14	14	52.2	52.2	52.2	34.866	0	99.111	376630000	114	0.622004	0.560293	A0A0H3M0E4;A0A161LVW6;A0A161LXL5;A0A170TLK8;Q4L0D4;Q4W4X7;Q5FGM9;Q6VCZ1	A0A0H3M0E4;A0A161LVW6;A0A161LXL5;A0A170TLK8;Q4L0D4;Q4W4X7;Q5FGM9;Q6VCZ1	Q4L0D4_EHRRU;Q4W4X7_EHRRU;Q5FGM9;Q6VCZ1_EHRRU	ERGA_CDS_09000;map1-14	Map1-related protein	Uncharacterized protein	Membrane	yes (common)
	18.5996	18.4827	18.766	18.5904	18.5953	19.4897	common	3	3	3	11.6	11.6	11.6	33.215	0	9.9239	21827000	9	0.372518	0.625744	A0A0H3M724;A0A161LVX1;A0A161LW99;A0A161LXL9;A0A170TM30;Q4L0C3;Q4W4W6;Q5FGL8;Q6VCY0	A0A0H3M724;A0A161LVX1;A0A161LW99;A0A161LXL9;A0A170TM30;Q4L0C3;Q4W4W6;Q5FGL8;Q6VCY0	Q4L0C3_EHRRU;Q4W4W6_EHRRU;Q5FGL8;Q6VCY0_EHRRU	ERGA_CDS_09110;map1-4	Map1-related protein	Uncharacterized protein	Membrane	yes (common)
	21.8588	21.9882	21.3763	21.4789	21.3854	21.8278	common	15	15	3	52.5	52.5	12.1	44.927	0	180.39	229930000	80	0.315276	0.742978	A0A0H3LYT6;A0A161LWL8;Q5FFJ8	A0A0H3LYT6;A0A161LWL8;Q5FFJ8	Q5FFJ8	fabF	3-oxoacyl-[acyl-carrier-protein] synthase 2	Fatty acid biosynthesis	Cytosol	yes (common)
	20.0276	19.6192	19.6202	19.4727	19.2855	20.0006	common	4	4	4	36.6	36.6	36.6	16.46	0	84.388	54287000	26	0.267003	0.762158	A0A170RFT6;A0A170S884	A0A170RFT6;A0A170S884	Q5FGI7	fabZ	3-hydroxyacyl-[acyl-carrier-protein] dehydratase FabZ	Fatty acid biosynthesis	Cytosol	yes (overexp in VIR)
	19.3771	20.3026	18.7327	18.7016	18.5391	19.0183	common	6	6	6	22	22	22	47.069	0	76.614	44053000	19	0.684675	0.308508	A0A0H3M175;A0A170QRP9;A0A170R8K9;A0A170SVC4;Q5FGV9	A0A0H3M175;A0A170QRP9;A0A170R8K9;A0A170SVC4;Q5FGV9	Q5FGV9	fadB	Probable 3-hydroxyacyl-CoA dehydrogenase	Fatty acid biosynthesis	fatty acid beta-oxidation multienzyme complex	yes (common)
	21.2655	21.5712	20.8942	20.8773	20.5253	20.931	common	11	11	11	47	47	47	32.448	0	72.702	144570000	35	0.932576	0.297862	A0A0H3LYZ4;A0A170R271;A0A170RKZ0;A0A170TSE0;Q5FF36	A0A0H3LYZ4;A0A170R271;A0A170RKZ0;A0A170TSE0;Q5FF36	Q5FF36	fbaB	Probable fructose-bisphosphate aldolase class I	Glycolysis	Cytosol	yes (overexp in VIR)
	22.0869	22.3569	22.0637	21.6273	21.5391	21.6739	common	26	26	26	57.6	57.6	57.6	49.547	0	251.58	262140000	112	2.2575	0.0731636	A0A0H3M6B5;A0A161LYT9;A0A161MLM0;Q5FFN3	A0A0H3M6B5;A0A161LYT9;A0A161MLM0;Q5FFN3	Q5FFN3	ffh	Signal recognition particle protein	Transport, Virulence	Cytosol, Signal recognition particle	yes (common)
	20.6498	21.038	18.7922	20.6838	20.6972	21.0987	common	9	9	9	57.4	57.4	57.4	33.87	0	36.34	107820000	53	0.399339	0.497682	A0A161LWS1;A0A161LY59;A0A161MNT6	A0A161LWS1;A0A161LY59;A0A161MNT6	Q5FFG4	fmt	Methionyl-tRNA formyltransferase	Protein biosynthesis	Cytosol	yes (common)
	21.0481	21.2459	20.7727	20.0674	20.4367	20.4311	common	13	13	13	41.3	41.3	41.3	47.353	0	121.62	110410000	51	1.74359	0.0719245	A0A0H3LZQ5;A0A161LT73;A0A161LWQ9;Q5FHN6	A0A0H3LZQ5;A0A161LT73;A0A161LWQ9;Q5FHN6	Q5FHN6	folC	Folylpolyglutamate synthase	Co-factor biosynthesis	Cytosol	yes (common)
	21.9858	22.1876	21.76	21.9102	22.3166	21.9636	common	13	13	13	53.3	53.3	53.3	32.49	0	302.51	253920000	114	0.183998	0.878576	A0A161LVK0;A0A161LW13;A0A170TA02	A0A161LVK0;A0A161LW13;A0A170TA02	Q5FG00	folD	Bifunctional protein FolD	Amino-acid biosynthesis	Cytosol	yes (overexp in VIR)
	20.2142	20.1823	20.6172	20.1472	20.5278	20.5346	common	9	9	9	46.5	46.5	46.5	20.808	0	32.33	72239000	38	0.126142	0.914942	A0A161LVZ9;A0A161M626;A0A170RE03;A0A170TCV3;A0A170TCW1	A0A170RE03	Q5FG66	frr	Ribosome-recycling factor	Translation	Cytosol	yes (common)
	20.1212	20.398	20.5087	20.156	20.4112	20.4825	common	9	9	9	30.9	30.9	30.9	44.863	0	40.762	85220000	37	0.0157742	0.996318	A0A0H3M0Y7;A0A161LXK4;A0A170RG10;Q5FGK4	A0A0H3M0Y7;A0A161LXK4;A0A170RG10;Q5FGK4	Q5FGK4	ftsA	Cell division protein ftsA	Cell cycle, Cell division	Membrane	yes (common)
	21.8326	21.4168	21.1776	21.3567	20.99	20.9918	common	20	20	20	39	39	39	67.609	0	80.149	169070000	97	0.732804	0.423399	A0A0H3M279;A0A161LXR4;A0A170TKR2;Q5FGK1	A0A0H3M279;A0A161LXR4;A0A170TKR2;Q5FGK1	Q5FGK1	ftsH	ATP-dependent zinc metalloprotease FtsH	Cell cycle, Cell division	Membrane	yes (common)
	17.6514	17.6362	17.5837	17.4374	17.3889	17.4915	common	6	6	6	14	14	14	95.748	0	10.794	12582000	9	2.16154	0.477891	A0A0H3LZA1;A0A170R4G2;A0A170RQ02;A0A170SK15;A0A170TZL8;Q5FFF8	A0A0H3LZA1;A0A170R4G2;A0A170RQ02;A0A170SK15;A0A170TZL8;Q5FFF8	Q5FFF8	ftsK	DNA translocase ftsK	Cell cycle, Cell division	Membrane	yes (common)
	19.4078	19.0439	19.2271	18.5423	18.8818	19.0655	common	7	7	7	41.4	41.4	41.4	34.066	0	15.354	34359000	27	1.00097	0.326146	A0A0H3M0Z6;A0A161LXR8;A0A170R110;Q5FGJ3	A0A0H3M0Z6;A0A161LXR8;A0A170R110;Q5FGJ3	Q5FGJ3	ftsY	Signal recognition particle receptor FtsY	Transport, Virulence	Cytosol/membrane	yes (overexp in VIR)
	22.0832	22.1965	22.3607	21.6218	22.1425	21.7672	common	14	14	14	54.5	54.5	54.5	46.102	0	206.98	263160000	110	0.991716	0.341221	A0A0H3M0G1;A1XRC7;A1XRC9;A1XRD0;A1XRD2;A1XRD6;A1XRD7;Q5FGQ1;Q6TPP6	A0A0H3M0G1;A1XRC7;A1XRC9;A1XRD0;A1XRD2;A1XRD6;A1XRD7;Q5FGQ1;Q6TPP6	A1XRC7_EHRRU;A1XRC9_EHRRU;A1XRD0_EHRRU;A1XRD2_EHRRU;A1XRD6_EHRRU;A1XRD7_EHRRU;Q5FGQ1;Q6TPP6_EHRRU	ftsZ	Cell division protein FtsZ	Cell cycle, Cell division	Cytosol	yes (overexp in VIR)
	21.615	22.2061	21.5478	20.8672	20.8368	21.078	common	17	17	17	54.7	54.7	54.7	50.104	0	210.9	329140000	94	1.74705	0.0510244	A0A0H3LZS0;A0A161M485;A0A170T7H3;A0A170T7J3;Q5FFV6	A0A0H3LZS0;A0A161M485;Q5FFV6	Q5FFV6	fumC	Fumarate hydratase class II	Tricarboxylic acid cycle	Cytosol	yes (overexp in VIR)
	19.993	19.5113	19.9035	19.6945	19.3368	18.9929	common	10	10	10	32.4	32.4	32.4	53.024	0	56.175	48760000	28	0.854418	0.331548	A0A0H3M119;A0A170RU27;Q5FHP5	A0A170RU27	Q5FHP5	gatA	Fragment of Glutamyl-tRNA(Gln) amidotransferase subunit A (Duplication)	Protein biosynthesis	Membrane	yes (common)
	19.8883	19.7939	20.1073	19.7937	19.3948	19.6885	common	14	14	1	34.5	34.5	3.2	52.928	0	125.05	57162000	54	0.940766	0.415459	A0A170R5P8	A0A170R5P8	Q5FHD2	gatB	Aspartyl/glutamyl-tRNA amidotransferase subunit B	Protein biosynthesis	Cytosol	yes (common)
	17.8796	17.6976	17.293	17.9932	17.8775	18.2606	common	3	3	3	8.5	8.5	8.5	45.207	0	6.6132	13688000	10	0.949494	0.325377	A0A0H3M665;A0A161M5E5;A0A170SW86;Q5FGZ1	A0A0H3M665;A0A161M5E5;A0A170SW86;Q5FGZ1	Q5FGZ1	gltP	Proton/sodium-glutamate symport protein	Transport	Membrane	yes (common)
	15.8434	15.4104	17.8996	14.6254	16.4197	15.588	common	6	6	6	15.7	15.7	15.7	54.152	0	17.995	2717400	15	0.381095	0.496347	A0A161LV02;A0A161LWU8;A0A170SV46	A0A161LV02;A0A161LWU8;A0A170SV46	Q5FGW4	gltX	Glutamate--tRNA ligase	Protein biosynthesis	Cytosol	yes (common)
	19.9352	20.1035	20.0689	19.5884	19.9795	19.5581	common	9	9	4	29	29	16.7	51.455	0	20.651	52646000	16	1.05976	0.360382	A0A161LXI9	A0A161LXI9	Q5FGB6	gltX1	Glutamate--tRNA ligase 1	Protein biosynthesis	Cytosol	yes (common)
	20.4256	20.4893	20.2062	20.8022	21.1444	21.2774	common	12	12	12	57.5	57.5	57.5	32.077	0	131.34	101200000	45	1.87567	0.0751304	A0A0H3M137;A0A161MNH2;Q5FGR0	A0A0H3M137;A0A161MNH2;Q5FGR0	Q5FGR0	glyQ	Glycine--tRNA ligase alpha subunit	Protein biosynthesis	Cytosol	yes (overexp in ATT)
	21.7364	21.9248	21.3773	21.6286	21.6079	21.7083	common	30	30	8	46.9	46.9	14.4	81.77	0	323.31	220750000	120	0.0665589	0.955123	A0A0H3M0H8;A0A170RHC1;Q5FGQ9	A0A0H3M0H8;A0A170RHC1;Q5FGQ9	Q5FGQ9	glyS	Glycine--tRNA ligase beta subunit	Protein biosynthesis	Cytosol	yes (common)
	20.5084	20.8172	17.525	20.4427	19.4585	19.7828	common	6	6	2	17.8	17.8	2.4	56.306	0	17.175	68876000	12	0.090867	0.886707	A0A170RA29	A0A170RA29	Q5FFL8	gpmI	2,3-bisphosphoglycerate-independent phosphoglycerate mutase	Glycolysis	Cytosol	yes (common) + phospho
	19.6049	19.7032	18.5961	19.4096	16.2583	19.4612	common	6	6	6	22	22	22	35.719	0	36.23	44634000	9	0.342918	0.517613	A0A161MLT1;A0A170QXA4;A0A170RCJ9;A0A170S295;A0A170T936;A0A170T960;A0A170T990	A0A161MLT1;A0A170QXA4;A0A170RCJ9;A0A170S295;A0A170T990	Q5FG15	gpsA	Glycerol-3-phosphate dehydrogenase [NAD(P)+]	Lipid biosynthesis, Lipid metabolism, Phospholipid biosynthesis, Phospholipid metabolism	Cytosol	yes (common)
	19.9574	20.3724	19.2499	20.3474	20.0433	19.7866	common	7	7	7	30.1	30.1	30.1	18.88	0	35.769	52379000	39	0.211233	0.781045	A0A0H3M7H3;Q5FF67	A0A0H3M7H3;Q5FF67	Q5FF67	greA	Transcription elongation factor	Protein biosynthesis, Transcription, Transcription regulation	Cytosol	yes (overexp in ATT)
	18.9676	18.5889	17.4358	19.2537	19.2846	18.8208	common	6	6	6	67.3	67.3	67.3	12.613	0	12.886	27622000	12	0.747915	0.240185	A0A0H3M1Q1;A0A170TB73;Q5FG21	A0A0H3M1Q1;A0A170TB73;Q5FG21	Q5FG21	grxC2	Glutaredoxin	Cell redox homeostasis	Cytosol	yes (overexp in ATT) + phosphoATT
	21.7158	21.9555	21.6504	21.5334	21.0647	21.1283	common	15	15	15	35.8	35.8	35.8	59.095	0	293.71	201050000	83	1.42524	0.140148	A0A161M0Z5;A0A170RL57;A0A170SD95;A0A170TT08	A0A161M0Z5;A0A170RL57;A0A170TT08	Q5FF75	guaA	GMP synthase [glutamine-hydrolyzing]	Purine biosynthesis, GMP biosynthesis	Cytosol	yes (overexp in VIR)
	20.8074	20.8764	20.5251	20.308	21.0758	21.1004	common	13	13	13	41.6	41.6	41.6	52.348	0	35.224	104770000	41	0.11878	0.901422	A0A0H3M6P7;A0A170REI3;A0A170S593;Q5FGA7	A0A0H3M6P7;A0A170REI3;A0A170S593;Q5FGA7	Q5FGA7	guaB	Inosine-5'-monophosphate dehydrogenase	Purine biosynthesis, GMP biosynthesis	Cytosol	yes (common)
	22.5	22.3441	22.4506	23.0219	22.6928	22.9477	common	27	27	27	33.4	33.4	33.4	100.25	0	294.25	403670000	163	1.84743	0.131385	A0A0H3M0Q9;A0A161LWG7;A0A161LWU4;A0A170U1E2;Q5FHC7	A0A0H3M0Q9;A0A161LWG7;A0A161LWU4;A0A170U1E2;Q5FHC7	Q5FHC7	gyrA	DNA gyrase subunit A	DNA replication, repair, recombination and degradation	Cytosol	yes (overexp in ATT)
	19.6964	17.5004	17.3164	18.4238	18.1359	18.6221	common	3	3	3	12.4	12.4	12.4	45.284	0	21.86	22275000	26	0.103126	0.879681	A0A0H3LYH5;A0A161LZI2;Q5FF39	A0A0H3LYH5;A0A161LZI2;Q5FF39	Q5FF39	hemA	5-aminolevulinate synthase	Co-factor biosynthesis	n/d	yes (overexp in ATT)
	18.433	17.9519	19.0472	18.415	19.1834	18.0371	common	6	6	6	24.3	24.3	24.3	36.62	0	52.278	21224000	26	0.050321	0.942869	A0A0H3LZI2;A0A161LWP6;A0A170RRV1;Q5FHE6	A0A0H3LZI2;A0A161LWP6;A0A170RRV1;Q5FHE6	Q5FHE6	hemB	Delta-aminolevulinic acid dehydratase	Co-factor biosynthesis	n/d	yes (overexp in VIR)
	16.9021	17.6078	16.8219	17.6876	16.8674	17.3034	common	3	3	3	10.4	10.4	10.4	33.584	0	4.4718	7141000	8	0.195907	0.805478	A0A0H3LZX3;A0A161MMS4;A0A170QS64;Q5FGY7	A0A0H3LZX3;A0A170QS64;Q5FGY7	Q5FGY7	hemF	Coproporphyrinogen oxidase	Co-factor biosynthesis	Cytosol	yes (common)
	22.8608	22.8277	22.5576	21.8837	22.1366	22.31	common	19	19	19	59	59	59	33.092	0	275.04	387340000	146	1.81983	0.0878571	A0A0H3M9B0;Q5FGF2	A0A0H3M9B0;Q5FGF2	Q5FGF2	hflC	Protein HflC	Degradation of proteins	Membrane	yes (common)
	22.3864	22.2499	22.1309	22.0676	21.5576	22.0718	common	12	12	12	39	39	39	36.688	0	159.24	281680000	77	0.894318	0.367944	A0A0H3M217;A0A170R005;A0A170RFG5;A0A170S756;A0A170S772;A0A170THY3;A0A170TI20;Q5FGF3	A0A0H3M217;A0A170R005;A0A170RFG5;A0A170S772;A0A170TI20;Q5FGF3	Q5FGF3	hflK	Protease activity modulator hflk	Degradation of proteins	Membrane	yes (common) + phospho
	20.6569	21.0795	20.054	20.381	19.4651	20.4131	common	14	14	14	38.4	38.4	38.4	47.343	0	61.174	99814000	55	0.52123	0.45885	A0A161LVM0;A0A170S3L9;A0A170TBL9;A0A170TBN0	A0A161LVM0;A0A170S3L9;A0A170TBN0	Q5FG57	hisS	Histidine--tRNA ligase	Protein biosynthesis	Cytosol	yes (overexp in VIR)
	22.6492	22.627	23.006	22.5281	23.3255	22.5373	common	25	25	25	53.7	53.7	53.7	54.916	0	323.31	437530000	216	0.0424348	0.961728	A0A0H3M6R0;A0A170S5Y9;A0A170TFK1;A0A170TFL8;Q5FGC9	A0A0H3M6R0;A0A170S5Y9;Q5FGC9	Q5FGC9	hslU	ATP-dependent protease ATPase subunit HslU	Stress response	Cytosol	yes (common)
	19.6613	18.8754	18.8065	19.2697	19.5134	19.8683	common	5	5	5	39.2	39.2	39.2	20.718	0	56.629	41776000	49	0.601478	0.436994	A0A170TFJ6	A0A170TFJ6	Q5FGD0	hslV	ATP-dependent protease subunit HslV	Stress response	Cytosol	yes (common)
	18.5939	20.017	19.5343	18.757	18.1944	18.3081	common	24	4	4	59.8	11.7	11.7	53.178	0	94.118	37003000	34	0.998708	0.133	A0A170U1N2	A0A170U1N2	Q5FHC4	htpG	Chaperone protein HtpG	Stress response	Cytosol	yes (common)
	18.9869	19.4995	18.3653	19.2663	18.664	18.9297	common	14	14	14	17.8	17.8	17.8	131.41	0	55.248	34173000	39	0.00241519	1	A0A161LWY4;A0A170QST9;A0A170R9L7;A0A170SY51;A0A170SY61	A0A161LWY4;A0A170QST9;A0A170R9L7;A0A170SY51	Q5FH91	ileS	Isoleucine--tRNA ligase	Protein biosynthesis	Cytosol	yes (common)
	18.846	18.7797	18.7141	18.7457	19.2151	18.8518	common	3	3	3	46.3	46.3	46.3	9.1318	0	28.092	27335000	15	0.462959	0.709446	A0A0H3M8J6;A0A170QTN1;Q5FGZ6	A0A0H3M8J6;A0A170QTN1;Q5FGZ6	Q5FGZ6	infA	Translation initiation factor IF-1	Protein biosynthesis	Cytosol	yes (common)
	15.7444	16.7855	14.6902	16.4818	17.6248	16.2958	common	30	1	1	45.3	2.2	2.2	95.117	0	25.197	5472000	39	0.653986	0.249782	A0A161LV29;A0A170SX15;Q93FR1	A0A161LV29;Q93FR1	Q93FR1_EHRRU	infB	Translation initiation factor IF-2	Protein biosynthesis	Cytosol	no (only in glyco total)
	22.5868	22.5283	21.8699	22.4366	22.4981	22.745	common	31	31	2	45.8	45.8	4	94.974	0	262.51	350730000	165	0.393701	0.638606	A0A161LWX2;A0A161LYS9;A0A170QSE4	A0A161LWX2;A0A161LYS9;A0A170QSE4	Q5FGX3	infB	Translation initiation factor IF-2	Protein biosynthesis	Cytosol	yes (common)
	21.3606	21.529	20.7494	20.7281	21.744	21.6878	common	12	12	12	65.9	65.9	65.9	20.053	0	177.88	156170000	85	0.160598	0.841455	A0A170R1R3;A0A170RH12;A0A170SA92	A0A170R1R3;A0A170RH12;A0A170SA92	Q5FGP0	infC	Translation initiation factor IF-3	Protein biosynthesis	Cytosol	yes (common)
	20.8551	20.7807	21.3342	21.4816	21.0692	21.0725	common	19	19	1	59.3	59.3	4.8	46.212	0	120.24	127980000	61	0.41998	0.643556	A0A0H3M8A1;A0A161LTA7;A0A170SUL3;Q93ET0	A0A0H3M8A1;A0A161LTA7;A0A170SUL3;Q93ET0	Q93ET0_EHRRU	iscS	Cysteine desulfurase IscS	Iron-sulfur cluster assembly	Cytosol	yes (overexp in ATT)
	19.3521	19.0232	18.1074	18.1676	17.9181	18.9197	common	9	9	9	32.9	32.9	32.9	36.966	0	109.27	29726000	20	0.441372	0.508226	A0A0H3M7E9;A0A170R253;A0A170RKT9;A0A170TS31;Q5FF42	A0A0H3M7E9;A0A170R253;A0A170RKT9;A0A170TS31;Q5FF42	Q5FF42	ispB	Octaprenyl-diphosphate synthase	Isoprene biosynthesis	Cytosol	yes (overexp in VIR)
	20.0672	20.6446	20.1791	20.3637	20.5581	20.3661	common	8	8	8	37.4	37.4	37.4	31.306	0	140.38	81463000	41	0.28351	0.783613	A0A161M1F8;A0A170QPC2;A0A170RT60;A0A170RT74	A0A161M1F8;A0A170QPC2;A0A170RT74	Q5FHM5	ispE	4-diphosphocytidyl-2-C-methyl-D-erythritol kinase	Isoprene biosynthesis	n/d	yes (common)
	19.1432	19.3171	19.3163	19.4352	19.2114	19.5755	common	9	9	9	30.1	30.1	30.1	46.156	0	65.452	44009000	19	0.543181	0.698081	A0A170R987;A0A170RWW6	A0A170R987;A0A170RWW6	Q5FHA6	ispG	4-hydroxy-3-methylbut-2-en-1-yl diphosphate synthase (flavodoxin)	Isoprene biosynthesis	Cytosol	yes (common)
	20.2004	19.8996	19.2889	20.409	20.6297	21.0397	common	5	5	5	13.6	13.6	13.6	53.416	0	11.923	74136000	32	1.29068	0.0932903	A0A0H3LZ22;A0A170RLM4;A0A170SDY2;Q5FF99	A0A0H3LZ22;A0A170RLM4;A0A170SDY2;Q5FF99	Q5FF99	kefB	Glutathione-regulated potassium-efflux system protein	Transport	Membrane	yes (overexp in ATT)
	19.6157	19.8968	19.0986	19.6533	19.2069	19.3643	common	8	8	8	14.9	14.9	14.9	66.861	0	19.121	49966000	18	0.183407	0.848188	A0A0U2IV58;A0A0U2VYH2;A0A0U2XGA3;A0A0U2XL00;A0A161LWW2;A0A170SS70;C9E3C2;C9E3C3;C9E3C5;F2ZAN9;F2ZAP0;F2ZAP1;F2ZAP9	A0A161LWW2;A0A170SS70	Q5FHQ1	lepA	Elongation factor 4	Protein biosynthesis	Membrane	yes (common)
	19.7111	20.012	16.6701	19.6746	19.2319	20.0043	common	7	7	7	35	35	35	22.816	0	33.68	49879000	21	0.314711	0.557789	A0A0H3M868;A0A170QQ83;A0A170R793;A0A170RU73;A0A170ST15;A0A170ST28;Q5FHN0	A0A0H3M868;A0A170QQ83;A0A170R793;A0A170ST28;Q5FHN0	Q5FHN0	lepB	Signal peptidase I	Protein transport, Translocation	Membrane	yes (common)
	21.3519	21.9504	20.8869	21.3155	20.9193	21.1575	common	19	19	7	32.8	32.8	14.6	95.437	0	110.97	140650000	49	0.333226	0.646577	A0A161LWT5	A0A161LWT5	Q5FHG5	leuS	Leucine--tRNA ligase	Protein biosyntesis	Cytosol	yes (common)
	21.1552	21.1783	21.0607	20.8649	20.4804	20.6039	common	12	12	12	36	36	36	57.66	0	114.82	132290000	51	1.81063	0.126027	A0A0H3M7L5;A0A161M125;A0A161MM95;A0A170RMC3;A0A170TV48;Q5FFB7	A0A0H3M7L5;A0A161M125;A0A161MM95;A0A170RMC3;A0A170TV48;Q5FFB7	Q5FFB7	lnt	Apolipoprotein N-acyltransferase	Lipoprotein biosynthetic process	Membrane	yes (common)
	22.3716	22.48	22.1735	22.8929	22.7744	22.9219	common	41	41	41	55.6	55.6	55.6	89.574	0	303.91	380740000	215	2.18364	0.088	A0A0H3LYS9;A0A161LUK4;A0A170SJN9;Q5FFG5	A0A0H3LYS9;A0A161LUK4;A0A170SJN9;Q5FFG5	Q5FFG5	lon	Lon protease	Stress response	Cytosol	yes (overexp in ATT)
	20.9246	21.1095	21.8053	20.1453	20.5188	21.026	common	13	13	2	39.9	39.9	5.7	53.617	0	57.827	144010000	66	0.902919	0.20475	A0A0H3M553;A0A161MMA8;Q5FH64	A0A0H3M553;A0A161MMA8;Q5FH64	Q5FH64	lpd	Dihydrolipoyl dehydrogenase	Cell redox homeostasis	Cytosol	yes (common)
	22.4782	22.5417	22.1164	22.0316	21.882	21.8646	common	22	22	9	66.2	66.2	31	51.245	0	245.96	294970000	137	1.47137	0.178637	A0A0H3LZH3;A0A161MMV4;Q5FGZ4	A0A0H3LZH3;A0A161MMV4;Q5FGZ4	Q5FGZ4	lpd	Dihydrolipoyl dehydrogenase	Cell redox homeostasis	Cytosol	yes (overexp in VIR)
	18.52	18.9116	17.461	17.2588	16.838	17.5049	common	6	6	6	16	16	16	46.828	0	12.054	17820000	12	1.08572	0.0982353	A0A0H3M041;A0A161MLL5;A0A170RAF7;A0A170T1J1;Q5FFJ9	A0A0H3M041;A0A161MLL5;A0A170RAF7;A0A170T1J1;Q5FFJ9	Q5FFJ9	lysA	Diaminopimelate decarboxylase	Amino-acid biosynthesis	n/d	yes (common)
	19.1354	19.7229	17.3358	19.6824	18.9545	19.4212	common	9	9	9	24.3	24.3	24.3	45.575	0	75.88	44396000	22	0.3435	0.558021	A0A0H3M045;A0A161LU30;A0A170S645;A0A170TFT4;Q5FGC6	A0A0H3M045;A0A161LU30;A0A170S645;A0A170TFT4;Q5FGC6	Q5FGC6	lysC	Aspartokinase	Amino-acid biosynthesis	Cytosol	yes (common)
	20.7193	21.3564	20.7253	21.0445	20.6603	19.921	common	16	16	16	38.1	38.1	38.1	58.895	0	132.77	129120000	66	0.42731	0.552364	A0A0H3M652;A0A161M5C6;A0A170SUX3;Q5FGS4	A0A0H3M652;A0A161M5C6;A0A170SUX3;Q5FGS4	Q5FGS4	lysS	Lysine--tRNA ligase	Protein biosynthesis	Cytosol	yes (common)
	18.9794	19.2091	19.1982	18.8292	19.0671	19.03	common	8	8	8	47.4	47.4	47.4	29.971	0	35.739	35667000	34	0.661137	0.648941	A0A0H3M0T7;A0A161M683;A0A170RFN0;A0A170S7M4;A0A170TIV2;Q5FGI0	A0A0H3M0T7;A0A170RFN0;A0A170S7M4;A0A170TIV2;Q5FGI0	Q5FGI0	map	Methionine aminopeptidase	Protein initiator methionine removal	Cytosol	yes (common)
	16.1188	15.5263	17.7695	15.1621	15.803	15.7739	common	11	2	1	33	12.6	4.8	29.38	0	3.8902	4856000	25	0.563293	0.344558	A0A0H3M0F7;A6YLR4;Q46324;Q93E52;Q93E56;Q93E57;Q9AEU3;Q9AF98	A0A0H3M0F7;A6YLR4;Q46324;Q93E52;Q93E56;Q93E57;Q9AF98	A6YLR4_EHRRU;Q46324_EHRRU;Q93E52_EHRRU;Q93E56_EHRRU;Q93E57_EHRRU;Q9AF98_EHRRU	map1	Major antigenic protein 1	Uncharacterized protein	Membrane	yes (overexp in VIR)
	18.0619	19.2635	18.7367	18.109	16.882	17.5104	common	11	11	1	32.8	32.8	4.2	58.467	0	51.968	24755000	27	1.12446	0.0918095	Q5FGC7	Q5FGC7	Q5FGC7	metG	Methionine--tRNA ligase	Protein biosynthesis	Cytosol	yes (common)
	18.5291	19.1387	18.2308	18.7419	18.9869	18.9914	common	5	5	5	30.5	30.5	30.5	26.352	0	16.532	31221000	13	0.416952	0.61464	A0A0H3M504;A0A170SCQ7;A0A170TS01;Q5FF44	A0A0H3M504;Q5FF44	Q5FF44	mkl	Putative ribonucleotide transport ATP-binding protein	ABC transporter	Membrane	only in VIR
	17.4854	17.8838	17.4665	17.9001	17.3603	17.7222	common	5	5	5	11.8	11.8	11.8	63.858	0	31.464	12890000	13	0.0828433	0.934811	A0A0H3LZV8;A0A161LVX7;A0A170RD08;A0A170S345;A0A170TAL5;Q5FG32	A0A0H3LZV8;A0A161LVX7;A0A170RD08;A0A170S345;A0A170TAL5;Q5FG32	Q5FG32	msbA	Lipid A export ATP-binding protein	ATP synthesis, Hydrogen ion transport, Ion transport, Transport	Membrane	only in VIR
	18.722	18.1285	18.3069	18.3125	16.9937	18.4182	common	5	5	1	9.7	9.7	1.7	77.722	0	28.663	20239000	9	0.413882	0.52286	A0A0H3M7U3;A0A161LWS6;Q5FFF4	A0A0H3M7U3;A0A161LWS6;Q5FFF4	Q5FFF4	mutL	DNA mismatch repair protein	DNA replication, repair, recombination and degradation	n/d	yes (common)
	17.9949	17.6553	17.2915	17.9909	17.8444	18.0696	common	6	6	1	7.5	7.5	1.5	90.585	0	7.5031	12736000	6	0.683706	0.476982	A0A161LWP2	A0A161LWP2	Q5HBQ7	mutS	DNA mismatch repair protein MutS	DNA replication, repair, recombination and degradation; Nucleotide excision repair	n/d	no (only in glyco total)
	17.7034	16.6184	18.0742	17.9339	17.8872	18.5775	common	3	3	3	37.2	37.2	37.2	14.727	0	21.623	11535000	17	0.610855	0.351224	A0A0H3LZU4;Q5FGT1;Q93ES9	A0A0H3LZU4;Q5FGT1;Q93ES9	Q5FGT1;Q93ES9_EHRRU	nifU	Iron-sulfur cluster assembly scaffold protein IscU	Iron-sulfur cluster assembly	Cytosol	yes (overexp in ATT)
	17.6792	17.3297	19.0553	17.8121	18.6449	17.6026	common	8	8	1	52.5	52.5	7.4	23.02	0	28.098	16312000	15	0.000798229	1	A0A0H3LZS9;A0A161LTU1;A0A161M5R8;A0A170S1S6	A0A0H3LZS9;A0A161LTU1;A0A161M5R8;A0A170S1S6	Q5FFY5	nlpD	Similar to lipoprotein nlpD	Cell cycle, Cell division	Membrane	yes (common)
	20.0629	19.7531	19.6469	20.2796	19.6077	20.3114	common	16	16	16	34.6	34.6	34.6	67.707	0	108.84	63391000	55	0.397015	0.633755	A0A0H3M6C6;A0A170QUU7;A0A170RAX4;A0A170T3K6;Q5FFQ1	A0A0H3M6C6;A0A170QUU7;A0A170RAX4;A0A170T3K6;Q5FFQ1	Q5FFQ1	nrdA	Ribonucleoside-diphosphate reductase	DNA replication, repair, recombination and degradation	Cytosol	yes (overexp in ATT)
	19.0252	18.8284	17.3597	19.9557	19.4061	19.4521	common	6	6	6	24.6	24.6	24.6	38.88	0	45.586	36852000	25	1.01654	0.104789	A0A0H3M838;A0A161LT36;A0A161LWM8;A0A161M1F2;A0A161M563;A0A170QNW0;A0A170SQQ0;A0A170SQQ8;Q5FHI7;Q93FT7	A0A0H3M838;A0A161LWM8;A0A161M563;A0A170QNW0;Q5FHI7;Q93FT7	Q5FHI7;Q93FT7_EHRRU	nrdB	Ribonucleoside-diphosphate reductase subunit beta	DNA replication, repair, recombination and degradation	Membrane	yes (overexp in ATT)
	18.5503	18.5346	17.564	19.1862	18.8271	18.9649	common	4	4	4	28.3	28.3	28.3	22.527	0	22.414	25936000	12	1.06524	0.1384	A0A0H3LZ24;A0A0H3M5Q5;A0A161LUR7;A0A161LWY3;A0A161MNZ0;Q5FHF8;Q5FHF9	A0A0H3LZ24;A0A161LUR7;A0A161MNZ0;Q5FHF9	Q5FHF9	nuoC	NADH-quinone oxidoreductase subunit C	Respiratory electron transport chain	Membrane	yes (common)
	18.7333	18.7745	17.6138	16.58	18.3439	18.7235	common	5	5	5	14	14	14	44.951	0	22.2	21142000	12	0.256395	0.644201	A0A161M5E0;A0A170QRU2	A0A161M5E0;A0A170QRU2	Q5FGV3	nuoD	NADH-quinone oxidoreductase subunit D	Respiratory electron transport chain	Membrane	yes (common)
	19.6156	20.3301	19.526	20.504	19.9357	20.1007	common	8	8	8	33.2	33.2	33.2	46.735	0	57.355	68773000	40	0.511283	0.519311	A0A0H3M684;A0A161M5G4;A0A170QSP1;Q5FH98	A0A0H3M684;A0A161M5G4;A0A170QSP1;Q5FH98	Q5FH98	nuoF	NADH-quinone oxidoreductase subunit F	Respiratory electron transport chain	Membrane	yes (common)
	20.0539	20.301	19.7322	19.7254	20.1886	20.4315	common	17	17	4	40.6	40.6	10.5	76.614	0	139.12	66277000	49	0.118561	0.903985	A0A0H3LZA7;A0A170R8H8;Q5FGW6	A0A0H3LZA7;A0A170R8H8;Q5FGW6	Q5FGW6	nuoG	NADH-quinone oxidoreductase chain G	Respiratory electron transport chain	Membrane	yes (common)
	24.7153	24.6795	16.7347	24.7981	24.7411	25.0741	common	2	2	1	7.6	7.6	2.2	41.328	0	23.866	3683300000	25	0.459616	0.346281	A0A170QRL3;A0A170SV32	A0A170QRL3;A0A170SV32	Q5FGW5	nuoH	NADH-quinone oxidoreductase subunit H	Respiratory electron transport chain	Membrane	yes (common)
	22.0009	21.5881	21.5775	22.1998	22.2241	22.0938	common	21	21	21	40.8	40.8	40.8	57.577	0	152.07	235250000	90	1.44333	0.180913	A0A0H3M198;A0A161LTE6;A0A161LX80;Q5FGX2	A0A0H3M198;A0A161LTE6;A0A161LX80;Q5FGX2	Q5FGX2	nusA	Transcription termination/antitermination protein NusA	Transcription, Transcription antitermination, Transcription regulation, Transcription termination	Cytosol	yes (common)
	20.515	20.7514	20.1401	20.6313	20.6692	20.697	common	9	9	9	35.6	35.6	35.6	32.65	0	54.382	108670000	40	0.477764	0.650028	A0A0H3M9I3;A0A161LWG2;Q5FGP7	A0A0H3M9I3;A0A161LWG2;Q5FGP7	Q5FGP7	parB	Probable chromosome partitioning protein parB	Chromosome partition	n/d	yes (common)
	18.4745	18.8548	18.7142	17.7579	18.6344	18.492	common	7	7	7	18.3	18.3	18.3	71.932	0	26.983	22670000	16	0.588108	0.480122	A0A0H3M1E4;A0A170RAE0;A0A170RYM8;A0A170T1I1;Q5FFK1	A0A0H3M1E4;A0A170RAE0;A0A170RYM8;A0A170T1I1;Q5FFK1	Q5FFK1	pccA	Propionyl-CoA carboxylase alpha chain	Metabolic intermediate metabolism	n/d	yes (common)
	19.3347	19.9621	17.012	19.9499	19.361	19.732	common	11	11	10	31.8	31.8	29.4	56.508	0	27.958	47409000	22	0.426026	0.452478	A0A0H3LZC5;A0A0H3M8D1;A0A161M1M5;A0A161MMS0;A0A170QS12;Q5FGU9	A0A0H3M8D1;A0A161M1M5;A0A161MMS0;A0A170QS12;Q5FGU9	Q5FGU9	pccB	Propionyl-CoA carboxylase beta chain	Metabolic intermediate metabolism	n/d	yes (common) + phospho
	21.5223	21.2457	21.3979	20.7161	21.6601	20.9661	common	14	14	14	59.6	59.6	59.6	36.37	0	169.27	169780000	85	0.395161	0.621154	A0A0H3M0D1;A0A161LWL3;A0A161LXW5;A0A170SE60;A0A170TU35;Q5FF96	A0A0H3M0D1;A0A161LWL3;A0A170TU35;Q5FF96	Q5FF96	pdhB	Pyruvate dehydrogenase E1 component, beta subunit	Glycolysis	n/d	yes (overexp in VIR)
	21.8688	21.536	21.1552	21.6234	21.8018	21.7796	common	15	15	6	48	48	18.7	44.749	0	275.51	194950000	104	0.430301	0.646991	A0A0H3M509;A0A170R283;Q5FF82	A0A0H3M509;A0A170R283;Q5FF82	Q5FF82	pdhC	Dihydrolipoamide acetyltransferase component of pyruvate dehydrogenase complex	Glycolysis	Cytosol/membrane	yes (common)
	18.3798	18.5265	18.7562	16.4672	19.1248	18.707	common	4	4	4	25.7	25.7	25.7	20.612	0	5.265	20351000	9	0.211803	0.717674	A0A0H3M8J0;Q5FH04	A0A0H3M8J0;Q5FH04	Q5FH04	petA	Ubiquinol-cytochrome c reductase iron-sulfur subunit	Electron transport, Respiratory chain, Transport	Membrane	yes (common)
	20.1818	20.1989	20.426	20.4059	20.0062	20.4825	common	7	7	7	18.4	18.4	18.4	46.92	0	55.196	77051000	40	0.0606883	0.957543	A0A0H3M1B9;A0A161LTG9;A0A170R9U5;A0A170SZ77;Q5FH05	A0A0H3M1B9;A0A161LTG9;A0A170R9U5;A0A170SZ77;Q5FH05	Q5FH05	petB	Cytochrome b	Electron transport, Respiratory chain, Transport	Membrane	yes (common)
	20.5073	21.2935	19.8421	19.7663	20.1779	20.2525	common	16	16	16	49.4	49.4	49.4	43.776	0	126.78	100670000	47	0.46791	0.498605	A0A0H3M7C0;A0A161LZG5;A0A170RI75;Q5FF23	A0A0H3M7C0;A0A161LZG5;A0A170RI75;Q5FF23	Q5FF23	pgk	Phosphoglycerate kinase	Glycolysis	Cytosol	yes (common)
	17.3678	17.8271	17.5746	17.9346	17.7273	17.717	common	6	6	6	20.6	20.6	20.6	40	0	5.538	11638000	7	0.604604	0.61744	A0A161LUG6;A0A161M6N1	A0A161LUG6;A0A161M6N1	Q5FH45	pheS	Phenylalanine--tRNA ligase alpha subunit	Protein biosynthesis	Cytosol	yes (common) + phospho
	18.1823	17.8874	17.5825	18.4012	18.3136	17.9802	common	9	9	2	16.6	16.6	3	88.932	0	83.555	17495000	25	0.7399	0.431923	A0A170QVJ2	A0A170QVJ2	Q5FFS3	pheT	Phenylalanine--tRNA ligase beta subunit	Protein biosynthesis	Cytosol	yes (common)
	19.0777	19.4203	17.1251	18.5915	17.5439	18.4559	common	3	3	3	15.6	15.6	15.6	29.751	0	9.3268	31773000	8	0.164554	0.783691	A0A0H3M578;A0A161LWP0;A0A161LY52;Q5FH59	A0A0H3M578;A0A161LWP0;A0A161LY52;Q5FH59	Q5FH59	phnP	Phosphoribosyl 1,2-cyclic phosphate phosphodiesterase	Organic phosphonate catabolic process	n/d	yes (overexp in VIR)
	18.4333	19.2907	18.6942	18.7115	18.0423	18.696	common	4	4	4	25.6	25.6	25.6	24.068	0	7.9164	26738000	16	0.407451	0.597076	A0A0H3M7E3;A0A161LWC2;A0A161LZH7;A0A170TRW1;Q5FF47	A0A0H3M7E3;A0A161LWC2;A0A161LZH7;A0A170TRW1;Q5FF47	Q5FF47	plsC	Possible 1-acyl-sn-glycerol-3-phosphate acyltransferase	Lipid biosynthesis, Lipid metabolism, Phospholipid biosynthesis, Phospholipid metabolism	Membrane	no (only in glyco total)
	20.8927	20.9552	19.4827	20.8546	20.197	20.6293	common	12	12	12	44.9	44.9	44.9	35.932	0	54.82	105140000	38	0.0795176	0.920693	A0A0H3LZN1;A0A170RB37;A0A170RZS6	A0A0H3LZN1;A0A170RB37;A0A170RZS6	Q5FFT4	plsX ERWE_CDS_06020	Phosphate acyltransferase	Lipid biosynthesis, Lipid metabolism, Phospholipid biosynthesis, Phospholipid metabolism	Cytosol	yes (common)
	18.9809	19.0609	19.3239	18.8843	19.5583	19.1278	common	7	7	7	26.8	26.8	26.8	47.894	0	48.389	33398000	20	0.11103	0.920345	A0A0H3LZ91;A0A161LYN5;A0A161MMP7;A0A170QQV4;A0A170RUY7;A0A170SU20;Q5FH32	A0A0H3LZ91;A0A161LYN5;A0A161MMP7;A0A170QQV4;A0A170RUY7;Q5FH32	Q5FH32	pmbA	PmbA protein homolog	Degradation of proteins	Cytosol	yes (common)
	22.3643	22.4577	22.4928	21.9741	22.0988	22.2363	common	36	36	0	52	52	0	97.949	0	323.31	304870000	138	1.77356	0.219626	A0A0H3LZU5;A0A170RCR5;A0A170T9R6;A0A170T9T9	A0A0H3LZU5;A0A170RCR5	Q5FG04	ppdK	Pyruvate,phosphate dikinase	Pyruvate metabolic process	n/d	yes (common) + phospho
	19.0038	18.5439	18.1269	18.0921	18.2243	18.2037	common	4	4	4	16.7	16.7	16.7	40.781	0	18.911	21380000	17	0.681987	0.428571	A0A170QS39	A0A170QS39	Q5FGZ2	prfA	Peptide chain release factor 1	Protein biosynthesis	Cytosol	yes (common)
	18.606	19.398	18.2417	18.1582	18.1428	18.3269	common	7	7	7	46.3	46.3	46.3	31.6	0	33.583	25649000	30	0.711155	0.342769	A0A0H3M739;A0A161M0U5;A0A161MNI9;A0A170RH56;Q5FGR8	A0A0H3M739;A0A161M0U5;A0A161MNI9;A0A170RH56;Q5FGR8	Q5FGR8	proC	Pyrroline-5-carboxylate reductase	Amino-acid biosynthesis	Cytosol	yes (common)
	19.7305	19.5312	19.4964	19.681	19.2641	19.4528	common	5	5	5	18.2	18.2	18.2	46.98	0	45.144	48020000	29	0.35451	0.783672	A0A0H3M549;A0A170R3A8;A0A170SG98;Q5FFA7	A0A0H3M549;A0A170R3A8;A0A170SG98;Q5FFA7	Q5FFA7	proP	Proline/betaine transporter	Transport	Membrane	yes (common)
	20.6659	21.2327	20.6628	20.9012	20.6923	21.1275	common	16	16	16	47.7	47.7	47.7	48.589	0	268.87	120920000	92	0.0827705	0.946633	A0A161LX04;A0A170QPJ8;A0A170QPN0;A0A170RTE8;A0A170SRD3;A0A170SRD7	A0A161LX04;A0A170QPN0;A0A170RTE8;A0A170SRD7	Q5FHL5	proS	Proline--tRNA ligase	Protein biosynthesis	Cytosol	yes (common)
	18.8947	19.371	17.9728	19.2306	18.7179	19.0738	common	5	5	2	27.4	27.4	13.2	35.414	0	30.825	29484000	10	0.23468	0.74381	A0A0H3M995;Q5FGE8	A0A0H3M995;Q5FGE8	Q5FGE8	prs	Ribose-phosphate pyrophosphokinase	Nucleotide biosynthesis	Cytosol	yes (common)
	20.1201	20.3212	18.9842	19.9499	19.7249	19.9589	common	10	10	10	27.9	27.9	27.9	47.998	0	38.385	62061000	32	0.0566631	0.940321	A0A161LXD3;A0A161M442;A0A161MPC9;A0A170QUT2;A0A170RZG0;A0A170T3H9;A0A170T3I4	A0A161LXD3;A0A161M442;A0A170QUT2;A0A170RZG0;A0A170T3H9	Q5FFQ3	purA	Adenylosuccinate synthetase	Purine biosynthesis	Cytosol	yes (overexp in ATT)
	20.3305	20.2773	17.0626	20.8087	20.6797	20.6132	common	17	17	17	27.1	27.1	27.1	112.53	0	82.033	78780000	40	0.612651	0.237982	A0A0H3M8W0;A0A161M5Y5;A0A161MN41;A0A170QWZ5;A0A170T8N4;Q5FFY1;Q93FR6	A0A0H3M8W0;A0A161M5Y5;A0A161MN41;A0A170QWZ5;A0A170T8N4;Q5FFY1	Q5FFY1	purL	Phosphoribosylformylglycinamidine synthase subunit PurL	Purine biosynthesis	Cytosol	yes (overexp in ATT)
	18.3673	18.4477	17.2111	18.2764	18.2476	17.9724	common	5	5	5	19.9	19.9	19.9	37.269	0	22.299	18089000	13	0.141214	0.857862	A0A0H3LZT7;A0A170T915;Q5FG17	A0A0H3LZT7;A0A170T915;Q5FG17	Q5FG17	purM	Phosphoribosylformylglycinamidine cyclo-ligase	Purine biosynthesis	Cytosol	yes (overexp in VIR)
	21.5122	21.3683	21.2004	21.3666	21.5676	21.1428	common	10	10	10	63.2	63.2	63.2	23.247	0	93.703	166210000	84	0.00289631	1	A0A0H3M8V3;A0A170S1F2;A0A170T7T6;A0A170T7U9;Q5FFZ6;Q93FS6	A0A0H3M8V3;A0A170S1F2;Q5FFZ6;Q93FS6	Q5FFZ6;Q93FS6_EHRRU	purN	Phosphoribosylglycinamide formyltransferase	Purine biosynthesis	Cytosol	yes (common)
	19.476	19.6767	19.2351	18.5743	19.2514	19.4536	common	9	9	1	54.1	54.1	10.4	25.333	0	24.743	40107000	23	0.555069	0.50152	A0A0H3LZK4;Q5FHG2	A0A0H3LZK4;Q5FHG2	Q5FHG2	pyrF	Orotidine 5'-phosphate decarboxylase	Pyrimidine biosynthesis	Cytosol	yes (common)
	20.7725	20.973	20.7309	20.1139	20.2903	20.3532	common	20	20	20	56	56	56	61.26	0	104.69	102590000	70	2.28371	0.0777959	A0A170SF96	A0A170SF96	Q5FFC3	pyrG	CTP synthase	Pyrimidine biosynthesis	Cytosol	yes (common)
	19.3756	19.4199	19.6299	19.3214	19.492	19.5898	common	5	5	5	57	57	57	12.422	0	17.078	40394000	14	0.0222636	0.993409	A0A0H3M0K0;Q5FG68	A0A0H3M0K0;Q5FG68	Q5FG68	pyrH	Uridylate kinase	Pyrimidine biosynthesis	Cytosol	yes (common)
	21.9654	22.4239	21.4393	21.2513	21.2571	21.3041	common	20	20	20	72.5	72.5	72.5	35.446	0	202.65	215240000	97	1.10911	0.153365	A0A0H3M8U5;A0A161LVH0;A0A170T731;Q5FFW3	A0A0H3M8U5;A0A161LVH0;A0A170T731;Q5FFW3	Q5FFW3	qor	Quinone oxidoreductase	Cell redox homeostasis	Cytosol	yes (overexp in VIR)
	17.0723	17.452	17.9794	16.6088	17.0775	16.9886	common	3	3	3	10.8	10.8	10.8	42.731	0	210.86	8158500	15	0.951884	0.211683	A0A0H3LYG6;A0A161LUC4;A0A170RKN4;A0A170SCJ0;A0A170TRQ8;Q5FF50	A0A0H3LYG6;A0A161LUC4;A0A170RKN4;A0A170SCJ0;A0A170TRQ8;Q5FF50	Q5FF50	recF	DNA replication and repair protein RecF	DNA replication, repair, recombination and degradation	Cytosol	yes (common)
	21.135	21.4569	21.6038	21.6373	21.6343	21.3237	common	18	18	18	47.3	47.3	47.3	53.257	0	163.16	166930000	102	0.314475	0.781416	A0A0H3LZ59;A0A0H3M0P1;A0A161LVQ8;A0A161M0M3;A0A170R3D9;A0A170RET2;A0A170S5W6;A0A170SGF7;A0A170TN60;A0A170TNB2;A0A170TVV7;Q5FGA9;Q5FH66	A0A0H3LZ59;A0A0H3M0P1;A0A170RET2;A0A170S5W6;A0A170TNB2;A0A170TVV7;Q5FGA9;Q5FH66	Q5FGA9;Q5FH66	rho	Transcription termination factor Rho	Transcription, Transcription regulation, Transcription termination	Cytosol/membrane	yes (overexp in ATT)
	20.6829	20.616	20.7753	20.7608	19.4131	20.0459	common	4	4	4	32.9	32.9	32.9	16.36	0	7.7472	88262000	25	0.72137	0.317785	A0A0H3LZ29;A0A161LT21;A0A161MMK9;A0A170RSR3;A0A170SPP1;Q5FHK3	A0A0H3LZ29;A0A161LT21;A0A161MMK9;A0A170RSR3;A0A170SPP1;Q5FHK3	Q5FHK3	ribH	6,7-dimethyl-8-ribityllumazine synthase	Co-factor biosynthesis	Cytosol	yes (overexp in VIR)
	19.9356	20.3375	19.4299	20.0785	19.6937	19.8804	common	14	14	14	24.3	24.3	24.3	70.205	0	118.4	63195000	47	0.0196226	0.983293	A0A0H3M054;A0A170QUI5;A0A170RAS0;A0A170RZ75;A0A170T2T8;Q5FFM3	A0A0H3M054;A0A170QUI5;A0A170RAS0;A0A170RZ75;A0A170T2T8;Q5FFM3	Q5FFM3	rne	Ribonuclease E	RNA synthesis and modification	Cytosol/membrane	yes (common)
	20.5729	20.4427	20.8244	21.0088	20.5433	20.7437	common	6	6	5	24.5	24.5	24.5	23.879	0	37.862	100850000	18	0.361544	0.747382	A0A170R3T6;A0A170TXL1	A0A170R3T6;A0A170TXL1	Q5FFE2	rplA	50S ribosomal protein L1	Translation	Ribosome	yes (common)
	21.4611	21.788	21.4217	21.3995	21.2847	21.4438	common	6	6	2	50.6	50.6	25.8	19.716	0	91.982	178760000	66	0.652689	0.618182	A0A0H3M097;A0A170QVS5;A0A170RBG2;Q5FFR3	A0A0H3M097;A0A170QVS5;A0A170RBG2;Q5FFR3	Q5FFR3	rplF	50S ribosomal protein L6	Translation	Ribosome	yes (common)
	19.9392	19.8399	19.8913	20.2439	19.0427	19.4316	common	7	7	7	39.1	39.1	39.1	23.285	0	49.735	62833000	23	0.374819	0.61602	A0A161M604;A0A170QXU9	A0A161M604;A0A170QXU9	Q5FG29	rplI	50S ribosomal protein L9	Translation	Ribosome	yes (common)
	17.4912	18.2687	16.5976	17.7612	17.562	17.966	common	4	2	2	55.2	15.5	15.5	6.853	0	2.7124	13655000	7	0.24742	0.715538	A0A170T5N8	A0A170T5N8	Q5FFR4	rplR	50S ribosomal protein L18	Translation	Ribosome	yes (common)
	20.935	21.5749	19.2019	21.0265	21.1245	21.2361	common	9	9	1	36.5	36.5	3.7	24.28	0	47.491	135470000	47	0.322056	0.587487	A0A170R2N4	A0A170R2N4	Q5FFA2	rplY	50S ribosomal protein L25	Translation	Ribosome	yes (common)
	20.3883	20.4251	20.4469	19.7101	20.2254	19.9208	common	6	6	6	49.2	49.2	49.2	14.964	0	127.47	77118000	30	1.44461	0.171281	A0A170RSE9	A0A170RSE9	Q5FHG7	rpoZ	DNA-directed RNA polymerase subunit omega	Transcription	DNA-directed RNA polymerase	yes (common)
	23.9638	24.2035	23.701	24.1564	24.2568	24.2244	common	35	35	34	58.9	58.9	57.3	63.424	0	323.31	1074700000	237	0.800271	0.499726	A0A0H3M0A1;A0A170QW74;A0A170RBR9;Q5FFT5	A0A0H3M0A1;A0A170QW74;A0A170RBR9;Q5FFT5	Q5FFT5	rpsA	30S ribosomal protein S1	Translation	Ribosome	yes (common)
	20.8304	21.555	21.4729	20.8184	21.9667	21.2911	common	6	6	6	27.7	27.7	27.7	23.11	0	32.958	163720000	48	0.062414	0.937404	A0A161M4Y3;A0A170RPD3;A0A170TYX8	A0A161M4Y3;A0A170RPD3;A0A170TYX8	Q5FH70	rpsD	30S ribosomal protein S4	Translation	Ribosome	yes (common)
	22.0434	22.9216	22.8561	21.7208	21.9369	22.3652	common	13	13	13	60	60	60	18.337	0	112.63	326740000	98	0.816013	0.267752	A0A170R3P4	A0A170R3P4	Q5FFE8	rpsG	30S ribosomal protein S7	Translation	Ribosome	yes (common)
	20.0018	20.5455	19.9599	19.6232	20.171	20.2636	common	7	7	7	55.3	55.3	55.3	14.638	0	20.316	73298000	37	0.211372	0.807904	A0A161MN08;A0A170QVT3	A0A161MN08;A0A170QVT3	Q5FFV4	rpsH	30S ribosomal protein S8	Translation	Ribosome	yes (common)
	19.6443	19.6238	19.1413	19.672	20.0782	20.1655	common	5	5	5	51.8	51.8	51.8	12.338	0	103.74	65192000	53	1.05354	0.217585	A0A161MPE9	A0A161MPE9	Q5FFT9	rpsJ	30S ribosomal protein S10	Translation	Ribosome	yes (common)
	18.7909	18.9133	17.8838	18.5252	16.2741	18.9462	common	2	2	2	29.9	29.9	29.9	10.057	0	30.833	27413000	18	0.276996	0.614995	A0A170RMJ5	A0A170RMJ5	Q5FFA8	rpsP	30S ribosomal protein S16	Translation	Ribosome	yes (common)
	21.2243	21.2183	21.0789	20.8979	20.7713	20.8458	common	8	8	8	40	40	40	11.042	0	82.038	142980000	38	2.29879	0.186611	A0A170RKD4	A0A170RKD4	Q5FF55	rpsT	30S ribosomal protein S20	Translation	Ribosome	yes (common)
	20.5257	19.749	20.1144	20.0503	20.1685	20.5702	common	2	2	2	22.3	22.3	22.3	13.169	0	37.48	71524000	36	0.185721	0.841412	A0A0H3LYP6;A0A170R3J6;Q5FH53	A0A0H3LYP6;A0A170R3J6;Q5FH53	Q5FH53	rpsU	30S ribosomal protein S21	Translation	Ribosome	yes (common)
	22.6746	22.6284	22.4048	22.3274	22.6266	22.4997	common	22	22	22	55.2	55.2	55.2	65.484	0	162.21	381350000	115	0.283874	0.853776	A0A0H3M0G2;A0A161LVK5;A0A161M4B8;A0A170S321;A0A170TAK5;Q5FG33	A0A0H3M0G2;A0A161LVK5;A0A161M4B8;A0A170S321;A0A170TAK5;Q5FG33	Q5FG33	sdhA	Succinate dehydrogenase flavoprotein subunit	Electron transport, Respiratory chain, Transport	Membrane	yes (common)
	15.8105	16.2961	18.5265	15.124	17.8033	16.1909	common	3	3	3	15.9	15.9	15.9	29.582	0	16.763	6587300	13	0.166599	0.76255	A0A0H3M8Y3;A0A161LW21;Q5FG34	A0A0H3M8Y3;A0A161LW21;Q5FG34	Q5FG34	sdhB	Succinate dehydrogenase iron-sulfur subunit	Electron transport, Respiratory chain, Transport	Membrane	yes (common)
	22.526	22.5503	22.3933	22.1101	21.9606	22.2788	common	36	36	9	54.1	54.1	11.3	99.878	0	323.31	317630000	196	1.63841	0.216898	A0A161LWA3;A0A170R1H8;A0A170RGS3;A0A170S9Y7	A0A170RGS3;A0A170S9Y7	Q5FGQ3	secA	Protein translocase subunit SecA	Protein transport, Translocation	Cytosol/membrane	yes (common)
	19.9024	19.857	18.7696	19.6011	19.2336	19.48	common	8	8	8	27	27	27	42.616	0	69.927	51279000	19	0.0644805	0.937521	A0A0H3M0Z2;A0A170RG61;A0A170S8U4;A0A170TKZ5;A0A170TL03;Q5FGJ8	A0A0H3M0Z2;A0A170RG61;A0A170S8U4;A0A170TL03;Q5FGJ8	Q5FGJ8	secD	Protein translocase subunit SecD	Protein transport, Translocation	Membrane	yes (common)
	19.8551	20.2139	17.601	19.2363	18.4924	19.0483	common	6	6	6	21.1	21.1	21.1	48.351	0	66.557	47927000	26	0.128912	0.841937	A0A0H3M8S2;A0A161LXE7;A0A170S082;C9E3D5;C9E3D6;C9E3D9;F2ZAT1;F2ZAT3;F2ZAT5;F2ZAU1;Q5FFR7	A0A0H3M8S2;A0A161LXE7;A0A170S082;Q5FFR7	Q5FFR7	secY	Protein translocase subunit SecY	Protein transport, Translocation	Membrane	yes (common)
	20.322	20.2377	20.0065	19.2921	19.3129	19.7714	common	13	13	3	32.1	32.1	7.7	48.921	0	61.114	60448000	34	1.79103	0.0735319	A0A170R8Y0	A0A170R8Y0	Q5FGY8	serS	Serine--tRNA ligase	Protein biosynthesis	Cytosol	yes (common)
	19.9192	19.6574	20.1064	19.7493	19.631	19.4332	common	7	7	7	27.7	27.7	27.7	36.999	0	46.869	52762000	19	0.843296	0.460696	A0A0H3M596;A0A161LWB0;A0A170R3K2;A0A170SGZ9;A0A170TWL2;Q46326;Q5FH52	A0A0H3M596;A0A161LWB0;A0A170R3K2;A0A170SGZ9;A0A170TWL2;Q46326;Q5FH52	Q46326_EHRRU;Q5FH52	sphX	Uncharacterized protein	ABC Transporter	Membrane	yes (common)
	19.8802	19.6929	19.3371	20.6262	20.121	19.5022	common	7	7	2	44.6	44.6	19.8	20.072	0	26.329	63181000	40	0.545237	0.471506	A0A0H3M5M9;A0A161MMJ5;Q5FHD4	A0A0H3M5M9;A0A161MMJ5;Q5FHD4	Q5FHD4	ssb	Single-stranded DNA-binding protein	DNA replication, repair, recombination and degradation; Homologous recombination	Cytosol	yes (common)
	19.1624	19.2384	19.3958	19.6538	18.6002	19.3698	common	7	7	7	37.5	37.5	37.5	29.002	0	132.14	37879000	30	0.06205	0.940472	A0A0H3LZ34;A0A170RSW5;A0A170RSY3;A0A170SQ62;Q5FHJ6	A0A0H3LZ34;A0A170RSW5;A0A170RSY3;A0A170SQ62;Q5FHJ6	Q5FHJ6	suhB	Inositol-1-monophosphatase	Carbohydrate metabolism	Cytosol	yes (common)
	19.6267	20.2749	18.8755	20.3996	19.729	20.7419	common	7	7	7	37.7	37.7	37.7	24.467	0	67.071	66847000	36	0.625517	0.345606	A0A0H3M670;A0A161MLH3;A0A170R907;A0A170RWG5;A0A170SWD0;Q5FGY5	A0A0H3M670;A0A161MLH3;A0A170R907;A0A170RWG5;A0A170SWD0;Q5FGY5	Q5FGY5	tal	Transaldolase	Pentose shunt	Cytosol	yes (common)
	17.3537	18.279	17.1049	17.2176	17.5023	17.9089	common	3	3	3	10.7	10.7	10.7	40.055	0	5.6695	10861000	8	0.0297786	0.966976	A0A0H3M076;A0A170QUW6;A0A170T3R3;Q5FFP8	A0A0H3M076;A0A170T3R3;Q5FFP8	Q5FFP8	thio	Putative thiamine biosynthesis oxidoreductase thiO	Co-factor biosynthesis	n/d	yes (common) + phospho
	20.6886	20.7516	20.4854	19.9082	20.303	20.5851	common	18	18	18	33.3	33.3	33.3	73.077	0	128.62	95532000	71	0.822243	0.377021	A0A161LVY1;A0A170TMZ6	A0A161LVY1;A0A170TMZ6	Q5FGP1	thrS	Threonine--tRNA ligase	Protein biosynthesis	Cytosol	yes (common)
	22.1867	22.0577	21.9391	21.5577	21.6368	21.6205	common	15	15	15	56.5	56.5	56.5	33.306	0	128.81	228470000	90	2.42282	0.0958182	A0A161LTW8;A0A170TAI2	A0A161LTW8;A0A170TAI2	Q5FG35	thyX	Flavin-dependent thymidylate synthase	Nucleotide biosynthesis	n/d	yes (common)
	22.8099	22.8866	22.0139	22.8479	22.5224	22.5252	common	26	26	3	51.5	51.5	7.1	46.803	0	173.98	391040000	157	0.0722503	0.943773	A0A170RPJ8;A0A170SJE6;A0A170TZ73	A0A170RPJ8;A0A170SJE6;A0A170TZ73	Q5FFG8	tig	Trigger factor	Cell cycle, Cell division	Cytosol	yes (common) + phospho
	16.4862	16.4812	17.6484	16.359	16.8436	16.3646	common	4	4	3	10.9	10.9	8.8	51.781	0	5.8408	4161600	3	0.34467	0.616388	A0A0H3M702;A0A161LW81;A0A170RG23;A0A170S8N1;Q5FGK2	A0A0H3M702;A0A161LW81;A0A170RG23;A0A170S8N1;Q5FGK2	Q5FGK2	tilS	tRNA(Ile)-lysidine synthase	RNA synthesis and modification	Cytosol	only in VIR
	21.9537	22.3856	21.7396	21.7042	21.5058	21.7443	common	20	20	20	41.7	41.7	41.7	74.167	0	127.99	238390000	93	0.854888	0.372317	A0A0H3M8P5;A0A170RAV5;A0A170RZF1;A0A170T367;A0A170T370;Q5FFQ6	A0A0H3M8P5;A0A170RAV5;A0A170RZF1;A0A170T370;Q5FFQ6	Q5FFQ6	tktA	Transketolase	Pentose shunt	n/d	yes (common) + phospho
	18.719	18.9462	18.8063	18.0844	18.9413	18.7217	common	11	11	11	33.5	33.5	33.5	51.097	0	65.693	28279000	34	0.38246	0.644447	A0A0H3LZ26;A0A161LWF6;A0A170SEB4;A0A170TU69;Q5FF94	A0A0H3LZ26;A0A161LWF6;A0A170SEB4;A0A170TU69;Q5FF94	Q5FF94	tldD	TldD protein homolog	Degradation of proteins	Cytosol	yes (common) + phospho
	22.4739	22.5351	22.7995	22.6153	22.7612	22.8038	common	29	29	1	55.2	55.2	1.6	82.827	0	288.17	392300000	174	0.46585	0.755404	Q5FFB9	Q5FFB9	Q5FFB9	tme	NADP-dependent malic enzyme	Carbohydrate metabolism	n/d	yes (common)
	20.4334	20.2467	19.3539	20.4469	20.5737	20.4715	common	12	12	1	45.8	45.8	9.2	46.047	0	202.6	74568000	62	0.655901	0.378712	A0A161LXK1;A0A170QZM5;A0A170S690;A0A170TG40;Q5FGD8	A0A161LXK1;A0A170S690;A0A170TG40;Q5FGD8	Q5FGD8	tolC	Outer membrane protein tolC	Transport, Virulence	Membrane	yes (common)
	18.7356	19.9919	18.9805	18.4265	17.2701	18.1884	common	12	12	12	19.2	19.2	19.2	92.517	0	145.02	34350000	20	1.1488	0.0926316	A0A0H3LZ47;A0A161LYI1;A0A161LZY3;A0A170R6L1;A0A170SRB9;Q5FHL9	A0A0H3LZ47;A0A161LZY3;A0A170R6L1;Q5FHL9	Q5FHL9	topA	DNA topoisomerase 1	DNA topological change	Chromosome	yes (common)
	17.3554	17.1753	18.4758	18.0038	17.2293	18.0257	common	7	7	7	37.5	37.5	37.5	26.456	0	15.678	12923000	23	0.0602125	0.940438	A0A0H3M641;A0A161LWS9;A0A170SU42;Q5FGU5;Q93FU4	A0A0H3M641;A0A161LWS9;A0A170SU42;Q5FGU5;Q93FU4	Q5FGU5;Q93FU4_EHRRU	tpiA	Triosephosphate isomerase	Glycolysis	Cytosol	yes (common)
	22.8476	22.816	23.1132	22.4417	22.1584	22.4407	common	12	12	12	45.3	45.3	45.3	29.512	0	256.06	400690000	113	1.91221	0.0894915	A0A0H3M0M5;A0A161LZ64;A0A170QZ69;Q5FGA4	A0A0H3M0M5;A0A161LZ64;A0A170QZ69;Q5FGA4	Q5FGA4	trbG / virB9	VIRB9 protein	Transport, Virulence	Membrane	yes (common)
	20.1549	20.2261	20.3097	19.5525	19.5017	19.8468	common	6	6	6	34.9	34.9	34.9	34.066	0	138.12	60748000	31	2.16212	0.07624	A0A0H3LZ52;A0A170R6P2;Q5FHL2	A0A0H3LZ52;A0A170R6P2;Q5FHL2	Q5FHL2	trxB	Thioredoxin reductase	Cell redox homeostasis	Cytosol	yes (common)
	20.757	20.6188	21.5124	21.4972	21.0654	21.152	common	8	8	8	45.1	45.1	45.1	31.936	0	283.11	135060000	78	0.375748	0.627771	A0A161LXA5;A0A161M076;A0A170SZC8	A0A161LXA5;A0A161M076;A0A170SZC8	Q5FGZ9	tsf	Elongation factor Ts	Protein biosynthesis	Cytosol	yes (common)
	22.0772	22.3358	22.2555	22.6198	22.5055	22.8688	common	20	20	20	37.9	37.9	37.9	70.038	0	178.22	324560000	127	1.54598	0.170622	A0A0H3M620;A0A170RU53;Q5FHN3	A0A0H3M620;A0A170RU53;Q5FHN3	Q5FHN3	typA	GTP-binding protein TypA/BipA homolog	Uncharacterized protein	Cytosol	yes (overexp in ATT)
	17.9222	17.4897	17.7906	18.2553	16.9862	17.8719	common	2	2	2	9.1	9.1	9.1	26.535	0	4.2849	12523000	5	0.0250308	0.970742	A0A0H3M1Y7;A0A161LXJ5;A0A170QZF1;A0A170S5Z8;Q5FGC8	A0A0H3M1Y7;A0A161LXJ5;A0A170QZF1;A0A170S5Z8;Q5FGC8	Q5FGC8	ubiE	Ubiquinone/menaquinone biosynthesis C-methyltransferase UbiE	Co-factor biosynthesis	n/d	no (only in glyco total)
	19.9031	20.7067	20.1089	19.467	19.6041	19.4854	common	24	24	5	35.7	35.7	8.4	107.18	0	323.31	72760000	49	1.37455	0.0984348	A0A0H3M825;A0A170R615;A0A170SPH7;A0A170SPK5;Q5FHI0	A0A0H3M825;A0A170R615;Q5FHI0	Q5FHI0	uvrA	UvrABC system protein A	DNA replication, repair, recombination and degradation; Nucleotide excision repair	Cytosol	yes (common)
	20.3238	20.4717	19.7137	19.761	19.0714	19.7706	common	15	15	4	25.9	25.9	8.8	93.95	0	184.86	71474000	42	0.904599	0.216346	A0A170R2D9;Q93ET3	A0A170R2D9;Q93ET3	Q93ET3_EHRRU	valS	Hypothetical valine-tRNA ligase	Protein biosynthesis	Cytosol	yes (common)
	23.666	23.7357	23.4566	22.652	22.9892	23.0958	common	19	19	4	62.8	62.8	17.7	48.474	0	323.31	653230000	168	1.9588	0.0690233	A0A0H3LYE5;A0A161LXV5;A0A170SBI1;Q5FF31	A0A0H3LYE5;A0A161LXV5;A0A170SBI1;Q5FF31	Q5FF31	virB10	VirB10 protein	Transport, Virulence	Membrane	yes (overexp in VIR)
	22.6404	23.0912	21.8987	20.5941	21.9865	22.1278	common	20	20	20	38.8	38.8	38.8	93.012	0	323.31	342510000	212	0.744704	0.210706	A0A0H3M7B1;A0A170RHQ0;A0A170RJC3;A0A170SBG6;A0A170SBH2;A0A170TQE2;Q5FF33	A0A0H3M7B1;A0A170RHQ0;A0A170RJC3;A0A170SBG6;A0A170SBH2;A0A170TQE2;Q5FF33	Q5FF33	virD4	VirD4 protein	Transport, Virulence	Membrane	yes (overexp in VIR)
	19.1773	18.8188	19.8813	19.2054	19.214	19.1767	common	11	11	11	45.2	45.2	45.2	40.129	0	28.728	36820000	26	0.108478	0.903634	A0A0H3LYK9;A0A170R2R3;A0A170SEI3;A0A170SEK1;A0A170TU72;Q5FF93	A0A0H3LYK9;A0A170R2R3;A0A170SEI3;A0A170TU72;Q5FF93	Q5FF93	ychF	Ribosome-binding ATPase YchF	Stress response	Cytosol	yes (common)
	21.9772	21.8954	21.419	20.9492	20.6756	21.2084	common	15	15	15	32.9	32.9	32.9	66.573	0	87.9	189680000	66	1.61492	0.0744167	A0A0H3M5S9;A0A170R630;A0A170SPP8;Q5FHK2	A0A0H3M5S9;A0A170R630;A0A170SPP8;Q5FHK2	Q5FHK2	yidC	Membrane protein insertase YidC	Transport	Membrane	yes (common)
	23.0311	23.3483	21.9789	21.24	20.989	21.3009	overexp. VIR	6	6	6	52.4	52.4	52.4	14.25	0	252.47	375870000	52	1.71499	0.0296364	A0A0H3M0X4;A0A161LWK7;A0A161M545;Q5FHG6	A0A0H3M0X4;A0A161LWK7;A0A161M545;Q5FHG6	Q5FHG6	ERGA_CDS_03000	Uncharacterized protein	DNA replication, repair, recombination and degradation; Nucleotide excision repair	n/d	yes (overexp in VIR)	similar to ApxR
	20.5322	20.4721	20.6346	19.9593	19.7309	19.2688	overexp. VIR	12	12	5	37.5	37.5	20.2	38.502	0	104.08	72842000	30	1.89225	0.0314737	A0A0H3M5M2;A0A170R5A2;A0A170SN12;Q5FHE9	A0A0H3M5M2;A0A170R5A2;A0A170SN12;Q5FHE9	Q5FHE9	ERGA_CDS_02690	Uncharacterized protein	Uncharacterized protein	n/d	yes (common)	similar to Ats-1
	21.5391	21.4594	21.1822	20.5398	20.2343	20.6358	overexp. VIR	10	10	10	62.4	62.4	62.4	26.603	0	118.8	134790000	64	2.32678	0.0271667	A0A0H3M980;A0A170RF07;A0A170TFZ6;Q5FGC2	A0A0H3M980;A0A170RF07;A0A170TFZ6;Q5FGC2	Q5FGC2	bamD	Outer membrane protein assembly factor BamD	Competence	Membrane	yes (overexp in VIR)
	20.2223	20.3571	19.067	17.5362	17.2548	17.8132	overexp. VIR	15	15	15	26.2	26.2	26.2	85.883	0	46.361	50930000	21	2.22582	0	A0A0H3LZY6;A0A161MLH6;A0A170R950;Q5FGX6	A0A0H3LZY6;A0A161MLH6;A0A170R950;Q5FGX6	Q5FGX6	clpA	ATP-dependent Clp protease ATP-binding subunit clpA	Stress response; Degradation of proteins	Cytosol	yes (overexp in VIR)
	21.3837	22.0233	20.9509	20.0048	20.0755	20.27	overexp. VIR	16	16	16	57.5	57.5	57.5	38.36	0	323.31	149530000	71	1.84803	0.0283478	A0A0H3M0K2;A0A161LY40;A0A170TY66;Q5FFC9	A0A0H3M0K2;A0A161LY40;A0A170TY66;Q5FFC9	Q5FFC9	dhoD	Dihydroorotate dehydrogenase (quinone)	Pyrimidine biosynthesis	Membrane	yes (overexp in VIR)
	19.1862	18.5429	16.7229	21.0027	20.2144	21.1107	overexp. ATT	12	12	12	30.4	30.4	30.4	52.645	0	35.133	116030000	35	1.53346	0.027	A0A170RS70	A0A170RS70	Q5FHH8	dnaA	Chromosomal replication initiator protein DnaA	DNA replication, repair, recombination and degradation	Cytosol	yes (overexp in ATT)
	23.1455	23.3604	22.3189	21.5094	21.8113	21.4843	overexp. VIR	27	27	27	40.4	40.4	40.4	97.19	0	270.35	417440000	152	1.79486	0.03488	A0A0H3M0F4;A0A161M6L8;A0A170R326;A0A170RMA5;A0A170SFG5;A0A170TUZ8;Q5FFB8	A0A0H3M0F4;A0A161M6L8;A0A170R326;A0A170RMA5;A0A170TUZ8;Q5FFB8	Q5FFB8	ERGA_CDS_01140	Uncharacterized protein	Uncharacterized protein	n/d	yes (overexp in VIR)
	18.7661	19.0943	19.1715	18.2193	18.3488	18.2751	overexp. VIR	7	7	7	37.7	37.7	37.7	24.987	0	36.852	29583000	20	2.30718	0.0323243	A0A0H3LZG0;A0A161LWN3;A0A170RR46;A0A170U1K2;Q5FHC5	A0A0H3LZG0;Q5FHC5	Q5FHC5	ERGA_CDS_02440	Uncharacterized protein	Uncharacterized protein	Membrane	yes (overexp in VIR)
	22.0799	21.0598	21.6549	19.5767	18.3275	18.2184	overexp. VIR	19	19	9	27.2	27.2	13.2	93.949	0	141.15	129900000	63	2.27018	0	A0A0H3M7Z2;Q5FHC0	A0A0H3M7Z2;Q5FHC0	Q5FHC0	ERGA_CDS_02490	Uncharacterized protein	Uncharacterized protein	n/d	yes (overexp in VIR)
	21.3925	21.3625	22.0451	19.5489	19.6842	19.9071	overexp. VIR	8	8	8	57.7	57.7	57.7	11.674	0	92.032	115520000	43	2.80882	0	A0A0H3M846;Q5FHM1	A0A0H3M846;Q5FHM1	Q5FHM1	ERGA_CDS_03410	Uncharacterized protein	Uncharacterized protein	n/d	yes (overexp in VIR)
	24.1721	24.4234	24.0784	22.5282	22.3393	22.6056	overexp. VIR	29	29	16	51.8	51.8	35.2	60.602	0	323.31	852290000	184	3.73978	0	A0A0H3LZ65;A0A161M585;Q5FHP2	A0A0H3LZ65;A0A161M585;Q5FHP2	Q5FHP2	ERGA_CDS_03680	Uncharacterized protein	Uncharacterized protein	Membrane	yes (overexp in VIR) + phospho
	16.3622	17.4196	17.0682	21.0784	21.639	21.5945	overexp. ATT	12	12	5	48.6	48.6	28.3	32.005	0	39.187	65166000	34	3.62666	0	A0A0H3M183;Q5FGV0	A0A0H3M183;Q5FGV0	Q5FGV0	ERGA_CDS_04560	Uncharacterized protein	Uncharacterized protein	n/d	yes (overexp in ATT)
	20.332	19.6047	21.287	17.4644	17.7415	17.1353	overexp. VIR	6	6	6	49.3	49.3	49.3	16.576	0	79.049	52532000	22	2.33499	0	A0A0H3M193;A0A170RWN2;Q5FGX8	A0A0H3M193;Q5FGX8	Q5FGX8	ERGA_CDS_04760	Uncharacterized protein	Uncharacterized protein	Membrane	yes (overexp in VIR) + phospho
	20.5171	20.7825	19.7979	18.1914	19.14	18.7392	overexp. VIR	5	5	5	31.1	31.1	31.1	17.687	0	24.879	63695000	27	1.85011	0.0223158	A0A0H3M6G5;A0A161LVZ6;A0A170S1T6;Q5FFY4	A0A0H3M6G5;A0A161LVZ6;A0A170S1T6;Q5FFY4	Q5FFY4	ERGA_CDS_06710	Uncharacterized protein	Uncharacterized protein	n/d	yes (overexp in VIR)
	19.5888	20.848	20.8059	19.0487	19.0503	18.7199	overexp. VIR	8	8	8	42.7	42.7	42.7	20.776	0	19.568	56766000	19	1.58457	0.028129	A0A0H3LZT3;A0A161M0G5;A0A170RCG3;A0A170T8R2;Q5FFX9;Q93FR4	A0A0H3LZT3;A0A161M0G5;A0A170RCG3;A0A170T8R2;Q5FFX9;Q93FR4	Q5FFX9;Q93FR4_EHRRU	ERGA_CDS_06760	Uncharacterized protein	Uncharacterized protein	n/d	yes (overexp in VIR)
	20.1642	20.7381	19.7457	17.3823	19.1076	18.7016	overexp. VIR	12	12	12	57.6	57.6	57.6	33.617	0	39.437	61950000	32	1.42289	0.0322353	A0A0H3M8W4;A0A161LTU9;A0A170RCI2;A0A170S225;A0A170S245;A0A170S267;A0A170T8U9;A0A170T8W6;A0A170TP05;Q5FG19	A0A0H3M8W4;A0A161LTU9;A0A170RCI2;A0A170S245;A0A170T8W6;Q5FG19	Q5FG19	ERGA_CDS_06790	Uncharacterized protein	Regulatory function	n/d	yes (overexp in VIR)
	19.8241	20.1986	19.6949	18.0568	18.9434	18.858	overexp. VIR	5	5	5	31.6	31.6	31.6	23.826	0	55.583	50685000	22	1.79865	0.0322963	A0A0H3M0D9;A0A170RCJ1;A0A170T8Y6;Q5FG18	A0A0H3M0D9;A0A170RCJ1;A0A170T8Y6;Q5FG18	Q5FG18	ERGA_CDS_06800	Uncharacterized protein	Uncharacterized protein	n/d	yes (overexp in VIR)
	22.891	23.5602	22.777	18.5171	17.3098	18.3673	overexp. VIR	50	50	35	48.8	48.8	35.2	149.52	0	323.31	341890000	129	3.42547	0	A0A0H3M0S2;A0A170QZW0;A0A170S6U1;Q5FGE2	A0A0H3M0S2;Q5FGE2	Q5FGE2	ERGA_CDS_08310	Uncharacterized protein	Uncharacterized protein	n/d	yes (overexp in VIR) + phospho
	20.0985	20.0355	19.6758	18.2274	16.5207	17.5221	overexp. VIR	4	4	1	41.3	41.3	14.9	13.003	0	162.07	43589000	33	2.09616	0	A0A0H3M212;A0A0H3M9A6;A0A161LW49;A0A161LXL2;A0A161M0P4;A0A161M673;A0A170QZZ0;A0A170QZZ9;A0A170S735;A0A170THU6;Q5FGF7	A0A0H3M9A6;A0A161LW49;A0A161LXL2;A0A161M673;A0A170QZZ0;Q5FGF7	Q5FGF7	ERGA_CDS_08370	Uncharacterized protein	Uncharacterized protein	Membrane	no (only in glyco total)
	19.8259	19.7657	20.1549	22.4105	21.7226	21.7719	overexp. ATT	4	4	1	26.6	26.6	8.9	13.218	0	48.041	150130000	28	2.90546	0	A0A170RFF9;Q5FGF5	A0A170RFF9;Q5FGF5	Q5FGF5	ERGA_CDS_08390	VirB2 protein (homolog VirB2-8)	Transport, Virulence	Membrane	yes (overexp in ATT)
	20.4359	20.3723	20.608	19.0577	19.8995	19.3233	overexp. VIR	18	18	18	39.4	39.4	39.4	67.648	0	235.19	74934000	54	1.80952	0.0313143	A0A0H3M6Z5;A0A161LVU8;A0A161LWC4;A0A161M697;A0A170S8C7;Q5FGL3	A0A0H3M6Z5;A0A161LVU8;A0A161LWC4;Q5FGL3	Q5FGL3	ERGA_CDS_08730	Uncharacterized protein	Uncharacterized protein	n/d	yes (overexp in VIR)
	22.7496	22.9538	21.9761	20.0407	17.4706	19.3251	overexp. VIR	11	11	11	45.9	45.9	45.9	32.963	0	80.543	257530000	82	1.93172	0	A0A0H3M713;A0A170R156;Q4L0D3;Q4W4X6;Q5FGM8;Q6VCZ0	A0A0H3M713;A0A170R156;Q4L0D3;Q4W4X6;Q5FGM8;Q6VCZ0	Q4L0D3_EHRRU;Q4W4X6_EHRRU;Q5FGM8;Q6VCZ0_EHRRU	ERGA_CDS_09010;map1-13	Map1-related protein	Uncharacterized protein	Membrane	yes (overexp in VIR)
	21.2578	21.3615	20.6442	16.7402	15.9203	18.5341	overexp. VIR	12	12	10	52.4	52.4	49.5	35.702	0	202.81	88929000	54	2.12737	0	A0A0H3M297;A0A170RGK8;A0A170TM42;Q4L0C2;Q5FGL7;Q6VCX9	A0A0H3M297;A0A170RGK8;A0A170TM42;Q4L0C2;Q5FGL7;Q6VCX9	Q4L0C2_EHRRU;Q5FGL7;Q6VCX9_EHRRU	ERGA_CDS_09120; map 1-3	Map1-related protein	Uncharacterized protein	Membrane	yes (overexp in VIR) + phospho
	21.516	20.9986	21.7359	20.0439	18.8206	20.2605	overexp. VIR	8	8	4	24.5	24.5	16	41.425	0	64.668	133150000	70	1.57453	0.0311429	A0A0H3M9I8;A0A170RH40;Q5FGN7	A0A0H3M9I8;A0A170RH40;Q5FGN7	Q5FGN7	ERGA_CDS_09360	Uncharacterized protein	Uncharacterized protein	Membrane	yes (overexp in VIR)
	20.7561	21.0323	20.4621	21.8381	22.1731	22.2123	overexp. ATT	13	13	13	63	63	63	29.901	0	209.24	171910000	93	2.54523	0	A0A0H3M814;A0A161M6Z0;A0A170QMZ8;A0A170R5R2;A0A170RS53;A0A170SNY3;A0A170SP08;Q5FHH9	A0A0H3M814;A0A170QMZ8;A0A170R5R2;A0A170RS53;Q5FHH9	Q5FHH9	fabI	Enoyl-[acyl-carrier-protein] reductase [NADH]	Fatty acid biosynthesis	Cytosol	yes (overexp in ATT)
	20.8387	21.5157	21.2585	19.9465	19.6656	19.9147	overexp. VIR	15	15	2	60	60	13.4	37.439	0	161.28	106600000	44	2.48764	0	Q5FGN6	Q5FGN6	Q5FGN6	gap	Glyceraldehyde 3-phosphate dehydrogenase	Glycolysis	Cytosol	yes (overexp in VIR) + phospho
	18.8633	18.9047	18.3765	19.8049	19.5142	19.6367	overexp. ATT	11	11	4	25.2	25.2	10.1	68.842	0	36.863	37387000	44	2.10956	0.030069	A0A0H3M166;A0A170R8B5;Q5FGS8	A0A0H3M166;A0A170R8B5;Q5FGS8	Q5FGS8	hscA	Chaperone protein hscA homolog	Stress response	Cytosol	yes (overexp in ATT)
	20.4993	20.5014	20.7565	21.2008	21.8036	21.5059	overexp. ATT	4	4	4	35.7	35.7	35.7	16.245	0	100.17	133910000	41	2.0421	0.02725	A0A170RGE6;A0A170TLI0	A0A170RGE6;A0A170TLI0	Q5FGN1	ndk	Nucleoside diphosphate kinase	Nucleotide biosynthesis	Cytosol	yes (common)
	20.5887	20.3501	20.7115	22.1978	22.0036	22.2293	overexp. ATT	22	22	22	58.4	58.4	58.4	53.49	0	200.19	162050000	108	3.62882	0	A0A0H3M0E5;A0A0H3M1N2;A0A161LTV5;A0A161M0G9;A0A170QXC9;A0A170RCM1;A0A170T9C6;A0A170T9E5;Q5FG12;Q5FG14;Q93FR8	A0A0H3M1N2;A0A161M0G9;A0A170QXC9;A0A170T9E5;Q5FG14;Q93FR8	Q5FG14;Q93FR8_EHRRU	ntrX	Nitrogen assimilation regulatory protein NtrX	Transcription, Transcription regulation	Intracellular	yes (overexp in ATT)
	21.0145	21.005	20.6631	20.1534	20.2556	20.0755	overexp. VIR	12	12	12	48.9	48.9	48.9	36.727	0	88.341	109870000	52	2.35117	0.0332222	A0A0H3M953;A0A161LXI3;A0A170QZ55;Q5FGA5	A0A0H3M953;A0A161LXI3;A0A170QZ55;Q5FGA5	Q5FGA5	pdhA	Pyruvate dehydrogenase E1 component subunit alpha	Glycolysis	Membrane	yes (overexp in VIR)
	19.0176	19.43	19.0509	16.9751	17.2158	17.2329	overexp. VIR	12	12	12	22.7	22.7	22.7	97.691	0	42.592	25023000	19	3.68899	0	A0A0H3M4Z8;A0A170R216;A0A170SC96;A0A170SCB4;A0A170TRK0;Q5FF54	A0A0H3M4Z8;A0A170R216;A0A170SC96;A0A170TRK0;Q5FF54	Q5FF54	polA	DNA polymerase I	DNA replication, repair, recombination and degradation	Cytosol	yes (overexp in VIR)
	23.1418	23.6992	23.2338	22.5968	21.9707	22.1297	overexp. VIR	5	5	5	18.1	18.1	18.1	25.188	0	213.76	497150000	24	1.93669	0.0335385	A0A161LWY8;A0A161ML98	A0A161LWY8;A0A161ML98	Q5FHJ9	psd	Phosphatidylserine decarboxylase proenzyme	Lipid biosynthesis, Lipid metabolism, Phospholipid biosynthesis, Phospholipid metabolism	Membrane	yes (common)
	20.887	21.1733	21.4481	19.6223	19.9235	19.9868	overexp. VIR	9	9	9	45.4	45.4	45.4	23.256	0	20.992	113750000	40	2.59311	0	A0A0H3M0R4;A0A161LVR8;A0A170TGC7;Q5FGF1	A0A0H3M0R4;A0A161LVR8;A0A170TGC7;Q5FGF1	Q5FGF1	rnd	Probable ribonuclease D	RNA synthesis and modification	n/d	yes (overexp in VIR)
	21.8426	22.4221	21.9735	20.8505	21.0593	21.1684	overexp. VIR	14	14	14	68.2	68.2	68.2	32.292	0	208.97	241820000	87	2.21588	0.0257143	A0A0H3LZP8;A0A161MN18;A0A170S0W2;Q5FFX6	A0A0H3LZP8;A0A161MN18;A0A170S0W2;Q5FFX6	Q5FFX6	sppA	Putative Protease IV	Degradation of proteins	Membrane	yes (overexp in VIR)
	17.8264	17.0123	18.4514	21.9519	21.1594	22.3262	overexp. ATT	19	19	3	53.2	53.2	7.6	62.383	0	118.48	98420000	50	2.77075	0	A0A161M6Z6	A0A161M6Z6	Q5FHG9	thiC	Phosphomethylpyrimidine synthase	Co-factor biosynthesis	Cytosol	yes (overexp in ATT)
	21.0175	20.5356	20.7459	19.4947	18.6325	19.0011	overexp. VIR	5	5	5	13.7	13.7	13.7	33.179	0	17.92	78022000	31	2.41749	0	A0A0H3M8R5;A0A161LXE4;A0A170T4Y7;Q5FFS8	A0A0H3M8R5;A0A161LXE4;Q5FFS8	Q5FFS8	ubiA	4-hydroxybenzoate octaprenyltransferase	Co-factor biosynthesis	Membrane	yes (overexp in VIR)
	21.5365	21.7367	20.7514	20.2508	20.3741	20.1549	overexp. VIR	27	27	27	42.8	42.8	42.8	90.779	0	200.94	150000000	88	1.61159	0.04	A0A0H3M6A4;A0A161LUB8;A0A161LWH4;A0A161LYS5;A0A161MLK9;A0A170QTX4;A0A170QTX8;A0A170RA99;A0A170T0W9;A0A170T117;Q5FFK8	A0A0H3M6A4;A0A161LYS5;A0A170QTX8;A0A170RA99;A0A170T0W9;Q5FFK8	Q5FFK8	virB4	VIRB4 protein	Transport, Virulence	Membrane	yes (overexp in VIR)
	21.354	21.8363	20.8354	20.1472	19.7479	20.3905	overexp. VIR	19	19	19	29.7	29.7	29.7	90.355	0	183.74	146230000	65	1.65055	0.0332121	A0A0H3M6T7;A0A161M4I8;A0A170RFE5;Q5FGF9	A0A0H3M6T7;A0A161M4I8;A0A170RFE5;Q5FGF9	Q5FGF9	virB4	VirB4 protein	Transport, Virulence	Membrane	yes (overexp in VIR)
	20.1828	20.7509	18.3925	17.2238	17.8548	17.6488	overexp. VIR	9	9	9	39.2	39.2	39.2	27.081	0	37.849	51344000	23	1.39626	0.0290667	A0A0H3M8C6;A0A161LWV4;A0A161LX64;Q5FGV4	A0A0H3M8C6;A0A161LWV4;A0A161LX64;Q5FGV4	Q5FGV4	virB8	VirB8 protein	Transport, Virulence	Membrane	yes (overexp in VIR)

## Sheet: only in VIR
Dataset S 4 (B)- Glycoproteins found exclusively in ERGvir identified by LC-MS/MS
	ERGvir1Oxi	ERGvir2Oxi	ERGvir3Oxi	N: Peptides	N: Razor + unique peptides	N: Unique peptides	N: Sequence coverage [%]	N: Unique + razor sequence coverage [%]	N: Unique sequence coverage [%]	N: Mol. weight [kDa]	N: Q-value	N: Score	N: Intensity	N: MS/MS count	T: Protein IDs	T: Majority protein IDs	T: UniProt names	T: Gene name	Protein name	Biological process	Cell component	found in total proteome	Notes
	17.8369	18.5027	16.5973	7	7	7	19.7	19.7	19.7	58.266	0	90.354	11522000	16	A0A170QSW8;A0A161M7E3;A0A161M5G7	A0A170QSW8;A0A161M7E3;A0A161M5G7	Q5FH87	argS	Arginine--tRNA ligase	Protein biosynthesis	Cytosol	yes (overexp vir)
	18.695	18.1637	16.2742	7	7	7	58.5	58.5	58.5	16.792	0	94.322	101680000	75	Q5FH90;A0A170R9M7;A0A161LTF8;A0A0H3M1A7;A0A170RXA0;A0A170RXB5	Q5FH90;A0A170R9M7;A0A161LTF8;A0A0H3M1A7;A0A170RXA0	Q5FH90	bcp	Bacterioferritin comigratory protein	Cell redox homeostasis	Cytosol	yes (overexp att)
	19.2843	18.8376	17.0128	7	7	7	29.5	29.5	29.5	51.271	0	54.133	19245000	24	A0A0H3M139;Q5FH17;A0A161LUX8;A0A170RUK8;A0A170SVJ8;A0A170QQJ4	A0A0H3M139;Q5FH17;A0A161LUX8	Q5FH17	bioA	Adenosylmethionine-8-amino-7-oxononanoate aminotransferase	Co-factor biosynthesis	Cytosol	yes (overexp vir)
	24.0434	24.0047	23.1087	57	57	57	69.4	69.4	69.4	96.583	0	323.31	844910000	292	Q5FFZ3;A0A170RC69;A0A0H3LZS4;A0A170T826;A0A161LX95;A0A161LVY8;A0A161M488	Q5FFZ3;A0A170RC69;A0A0H3LZS4;A0A170T826;A0A161LX95;A0A161LVY8	Q5FFZ3	clpB	Chaperone protein ClpB	Stress response	Cytosol	yes (common)
	21.6096	21.7159	21.7551	18	18	18	62.1	62.1	62.1	44.764	0	169.76	180300000	130	A0A170SJK5	A0A170SJK5	Q5FFG6	clpX	ATP-dependent Clp protease ATP-binding subunit ClpX	Stress response; Host-virus interaction	Cytosol	yes (common)
	22.6525	22.6235	20.7497	9	9	3	44.6	44.6	12.1	31.458	0	101.29	288430000	93	A0A0H3M070;A0A161M0X1;A0A170RK06;A0A170TNZ0;A0A170TNU3;A0A170SBT1	A0A0H3M070;A0A161M0X1;A0A170RK06	A0A0H3M070	dapD	2,3,4,5-tetrahydropyridine-2,6-dicarboxylate N-succinyltransferase	Amino-acid biosynthesis	Cytosol	yes (common)
	19.4103	19.9632	18.3928	10	1	0	63.8	5.4	0	24.986	0	3.5662	47043000	6	Q5FGR9;A0A0H3M0G9	Q5FGR9;A0A0H3M0G9	Q5FGR9	elbB	Enhancing lycopene biosynthesis protein 2	Cell redox homeostasis	Cytosol	yes (common)
	17.7648	17.3889	18.1323	3	3	3	11.4	11.4	11.4	54.966	0	12.665	6482400	3	Q5FH62;A0A170TW66;A0A170R3G5;A0A161LY07;A0A0H3M7N0	Q5FH62;A0A170TW66;A0A170R3G5;A0A161LY07;A0A0H3M7N0	Q5FH62	ERGA_CDS_01360	Uncharacterized protein	Uncharacterized protein	Membrane	only in VIR
	16.6636	16.7249	17.5025	3	3	3	13.5	13.5	13.5	23.729	0	8.6344	3411200	3	Q5FH61;A0A0H3LZ64;A0A170TW85;A0A170R3G9	Q5FH61;A0A0H3LZ64	Q5FH61	ERGA_CDS_01370	Uncharacterized protein	Uncharacterized protein	Membrane	no (only in glyco total)
	17.6154	17.5597	17.2977	3	3	3	8.4	8.4	8.4	37.309	0	5.5243	9035600	6	Q5FH50;A0A170SH14;A0A161LUI0;A0A0H3M7P1	Q5FH50;A0A170SH14;A0A161LUI0;A0A0H3M7P1	Q5FH50	ERGA_CDS_01480	Uncharacterized protein	Fatty acid biosynthesis	n/d	yes (common)
	20.6873	21.1413	21.0893	15	15	2	67.2	67.2	12.1	29.413	0	147.4	283610000	120	A0A170RP38;Q5FH79;A0A0H3M5E0;A0A161M4X8;A0A170SIR2	A0A170RP38;Q5FH79;A0A0H3M5E0;A0A161M4X8;A0A170SIR2	Q5FH79	ERGA_CDS_01810	Uncharacterized protein	Uncharacterized protein	Membrane	yes (overexp att)
	19.0349	19.4192	18.1686	6	6	6	17.7	17.7	17.7	41.844	0	143.69	25028000	22	Q5FH71;A0A170SJ45;A0A161LWR6;A0A0H3LYS5;A0A170TYW4	Q5FH71;A0A170SJ45;A0A161LWR6;A0A0H3LYS5;A0A170TYW4	Q5FH71	ERGA_CDS_01890	Uncharacterized protein	Uncharacterized protein	Membrane	yes (overexp vir)
	19.3524	19.0959	17.383	11	11	11	15.2	15.2	15.2	90.34	0	18.445	20963000	24	A0A161LUN2;Q5FHB8	A0A161LUN2;Q5FHB8	Q5FHB8	ERGA_CDS_02510	Uncharacterized protein	Uncharacterized protein	n/d	yes (overexp vir)
	18.6297	18.9953	17.2418	5	5	5	26.7	26.7	26.7	24.361	0	20.034	23660000	11	A0A161M516;Q5FHB6;A0A0H3M0U5;A0A161LY97	A0A161M516;Q5FHB6;A0A0H3M0U5;A0A161LY97	Q5FHB6	ERGA_CDS_02530	Putative glutathione S-transferase	Drug metabolism	n/d	yes (common)
	16.8927	17.8064	17.4076	4	4	4	28.6	28.6	28.6	20.535	0	7.5973	7020300	10	Q5FHB5;A0A170RRJ9;A0A0H3M7Z5	Q5FHB5;A0A170RRJ9;A0A0H3M7Z5	Q5FHB5	ERGA_CDS_02540	Uncharacterized protein	Uncharacterized protein	n/d	yes (overexp vir)
	17.2383	16.4054	17.3888	3	3	3	11.4	11.4	11.4	23.151	0	59.833	5055900	4	Q5FHJ0;A0A170SQM7;A0A0H3M5U8	Q5FHJ0;A0A170SQM7;A0A0H3M5U8	Q5FHJ0	ERGA_CDS_03260	Uncharacterized protein	Uncharacterized protein	Membrane	yes (common)
	18.4218	17.8875	17.4838	5	5	5	37.6	37.6	37.6	24.623	0	24.908	12210000	11	Q5FHM2;A0A0H3M0Z8;A0A170RTA7	Q5FHM2;A0A0H3M0Z8	Q5FHM2	ERGA_CDS_03400	Putative O-methyltransferase	Amino-acid biosynthesis	n/d	yes (overexp vir)
	17.0944	17.0444	17.3248	2	2	2	7.6	7.6	7.6	28.285	0.0071124	1.8992	5481900	2	A0A170SSP0;A0A170QQ32	A0A170SSP0;A0A170QQ32	Q5FHN8	ERGA_CDS_03720	Probable transcriptional regulatory protein ERGA_CDS_03720	Transcription	Cytosol	yes (common)
	16.2486	16.8782	18.4122	4	4	1	34.3	34.3	11.2	15.172	0	122.59	7319300	8	A0A161LYP9;A0A161LX23;Q5FGY0;A0A161M7B8	A0A161LYP9;A0A161LX23;Q5FGY0;A0A161M7B8	Q5FGY0	ERGA_CDS_04740	Uncharacterized protein	Uncharacterized protein	Membrane	yes (overexp vir)
	20.9162	20.5689	19.998	36	36	4	66.1	66.1	14.7	53.54	0	323.31	6114500000	909	A0A161M5H3;Q5FH08;A0A0H3M8I7	A0A161M5H3;Q5FH08;A0A0H3M8I7	Q5FH08	ERGA_CDS_05140	Uncharacterized protein	Uncharacterized protein	Membrane	yes (overexp att)
	17.8876	18.4775	17.8593	2	2	2	7.6	7.6	7.6	32.003	0	9.2666	11489000	5	Q5FFN5;A0A170T1U2;A0A0H3LZJ9;A0A161MMX5	Q5FFN5;A0A170T1U2;A0A0H3LZJ9;A0A161MMX5	Q5FFN5	ERGA_CDS_05560	Uncharacterized protein	Uncharacterized protein	n/d	yes (overexp vir)
	20.5331	21.3947	20.3105	7	7	7	46.5	46.5	46.5	23.704	0	37.207	73580000	25	Q5FFQ7	Q5FFQ7	Q5FFQ7	ERGA_CDS_05770	Uncharacterized protein	Uncharacterized protein	n/d	only in VIR
	15.8916	16.5573	17.4452	3	3	3	24.1	24.1	24.1	27.792	0	24.891	2853700	15	Q5FFT7;A0A0H3M1I9;A0A170S0T3;Q93FP7;A0A170T6B3	Q5FFT7;A0A0H3M1I9;A0A170S0T3	Q5FFT7	ERGA_CDS_06320	Hypothetical tRNA/rRNA methyltransferase	RNA synthesis and modification	n/d	only in VIR
	19.4167	18.2293	20.2376	5	5	5	40.7	40.7	40.7	19.188	0	71.118	25739000	17	Q5FG74	Q5FG74	Q5FG74	ERGA_CDS_07450	Uncharacterized protein	Uncharacterized protein	Membrane	yes (overexp vir)
	17.9268	17.9493	16.7719	4	4	4	8.1	8.1	8.1	52.302	0	5.0526	9355600	5	Q5FG97;A0A170S4Z8;A0A170REA8;A0A0H3M942	Q5FG97;A0A170S4Z8;A0A170REA8;A0A0H3M942	Q5FG97	ERGA_CDS_07710	Uncharacterized protein	Stress response	n/d	no (only in glyco total)
	16.6015	16.6874	17.0052	3	3	3	39.2	39.2	39.2	11.171	0	6.1172	5241900	3	Q5FGA0;A0A0H3M960;A0A170REL8;A0A161LXF0	Q5FGA0;A0A0H3M960;A0A170REL8;A0A161LXF0	Q5FGA0	ERGA_CDS_07880	Putative NADH-ubiquinone oxidoreductase subunit	Oxidative phosphorylation	n/d	yes (common)
	15.6265	15.7681	17.1075	11	11	2	50	50	12.1	31.052	0	118.18	127090000	60	Q4L0C0;Q5FGL4;A0A0H3M115;Q9R443;A7XAM3	Q4L0C0;Q5FGL4;A0A0H3M115;Q9R443	Q4L0C0;Q5FGL4;Q9R443	ERGA_CDS_09150;map1-1	Map1-related protein	Uncharacterized protein	Membrane	yes (overexp att)
	16.2769	16.5175	17.5088	2	2	1	13.2	13.2	6.3	19.999	0	52.289	3861100	6	Q5FFY0;A0A170T8Q2;A0A170S1Y2;A0A170QX06;A0A0H3M0D4	Q5FFY0;A0A170T8Q2;A0A170S1Y2;A0A170QX06;A0A0H3M0D4	Q5FFY0	folK	2-amino-4-hydroxy-6-hydroxymethyldihydropteridine pyrophosphokinase	Co-factor biosynthesis	n/d	yes (common)
	23.2706	23.5615	22.429	19	19	8	75.6	75.6	21.2	31.764	0	278.81	686980000	180	Q5FFW0;A0A170QWI0;A0A0H3M6F3	Q5FFW0;A0A170QWI0;A0A0H3M6F3	Q5FFW0	folP	Dihydropteroate synthase	Co-factor biosynthesis	Cytosol	yes (common)
	23.4127	23.4636	22.6537	23	23	23	63.6	63.6	63.6	41.309	0	272.27	686450000	253	Q5FFA9;A0A0H3LYN3;A0A170RMJ2;A0A170R3A0	Q5FFA9;A0A0H3LYN3;A0A170RMJ2;A0A170R3A0	Q5FFA9	fpb	Possible major ferric iron binding protein	ABC Transporter	Membrane	yes (common)
	22.194	22.401	22.7829	19	19	19	48.7	48.7	48.7	53.415	0	278.6	305460000	134	Q5FF41;A0A170R256;A0A0H3LYY7;A0A161LW47;A0A161M0Y6;A0A170TS58;A0A170TS48;A0A170SCT9;A0A170RKU9	Q5FF41;A0A170R256;A0A0H3LYY7;A0A161LW47;A0A161M0Y6;A0A170TS58	Q5FF41	glnA	Glutamine synthetase I	Amino-acid biosynthesis	Cytosol	yes (common)
	16.1702	16.2622	17.715	20	2	2	85.8	9.5	9.5	16.331	0	9.705	3819900	11	C9E3B8;A0A0U2X4G7;A0A0U2XEF6;A0A0U2XGZ8	C9E3B8;A0A0U2X4G7;A0A0U2XEF6;A0A0U2XGZ8	C9E3B8	groEL	60 kDa chaperonin	Stress response	Cytosol	yes (common)
	18.2502	18.4342	19.5591	5	5	2	62.1	62.1	44.2	10.859	0	8.7988	22247000	22	A0A170RFM1;A0A0H3M224;Q5FGI2;A0A170R073	A0A170RFM1;A0A0H3M224;Q5FGI2;A0A170R073	Q5FGI2	grx	Glutaredoxin	Cell redox homeostasis	Cytosol/membrane	yes (common)
	17.694	17.0639	17.8563	3	3	3	10.2	10.2	10.2	36.289	0	28.439	9221900	6	Q5FFX1;A0A170T6Q9;A0A170S0X2;A0A170QW92;A0A0H3LZQ4	Q5FFX1;A0A170T6Q9;A0A170S0X2;A0A170QW92;A0A0H3LZQ4	Q5FFX1	hemH	Ferrochelatase	Co-factor biosynthesis	Cytosol	yes (common)
	15.996	15.4516	17.3808	3	3	3	54.3	54.3	54.3	7.754	0	13.814	3329600	13	A0A170SET7;Q5FF86;A0A0H3M532;A0A170TNP8	A0A170SET7;Q5FF86;A0A0H3M532;A0A170TNP8	Q5FF86	ihfA	Integration host factor subunit alpha	DNA replication, repair, recombination and degradation	Cytosol/nucleiod	yes (overexp att)
	16.8216	17.4107	15.9065	4	4	4	21	21	21	30.917	0	36.152	6052700	6	Q5FFQ0;A0A170RAY5;A0A0H3M1H1;A0A170T3M5	Q5FFQ0;A0A170RAY5;A0A0H3M1H1;A0A170T3M5	Q5FFQ0	ispA	Possible geranyltranstransferase	Isoprene biosynthesis	Cytosol	yes (common)
	16.6009	16.9913	17.7859	2	2	2	14.6	14.6	14.6	21.598	0	30.807	6481500	4	A0A161MPA3;A0A161LX50	A0A161MPA3;A0A161LX50	A0A161MPA3	maf	Maf-like protein EHRUM2_05950	Transcription	Cytosol	no (only in glyco total)
	21.9985	22.5917	21.6447	16	16	16	59.7	59.7	59.7	33.81	0	113.05	308660000	116	A0A170QR06;A0A170RV61;A0A161MMQ1;A0A0H3LZW1;A0A170R8P1	A0A170QR06;A0A170RV61;A0A161MMQ1	Q5FGT9	mdh	Malate dehydrogenase	Tricarboxylic acid cycle	Cytosol/membrane	yes (common)
	16.9147	16.8929	18.4224	3	3	3	12.7	12.7	12.7	35.539	0	3.0923	4421600	2	A0A170SBE4;Q5FF03;A0A170RHN6;A0A0H3LYD7	A0A170SBE4;Q5FF03;A0A170RHN6;A0A0H3LYD7	Q5FF03	nadA	Quinolinate synthase A	Pyridine nucleotide biosynthesis	Cytosol	yes (common)
	18.3775	18.7232	17.6677	4	4	4	17.7	17.7	17.7	30.368	0	7.1183	16438000	7	Q5FF12;A0A170TPU4;A0A0H3M798;A0A170RHH3	Q5FF12;A0A170TPU4;A0A0H3M798;A0A170RHH3	Q5FF12	nadC	Nicotinate-nucleotide pyrophosphorylase	Pyridine nucleotide biosynthesis	Cytosol	yes (common)
	17.3861	18.0372	17.3468	5	5	5	10.9	10.9	10.9	49.838	0	6.7065	24826000	6	A0A161MMM0;Q5FHM0;A0A161LYH1;A0A0H3LZN2	A0A161MMM0;Q5FHM0;A0A161LYH1;A0A0H3LZN2	Q5FHM0	nnrE nnrD, ERGA_CDS_03420	Multifunctional fusion protein	Nucleotide biosynthesis	Membrane	only in VIR
	18.2538	19.1181	17.517	6	6	6	16.5	16.5	16.5	54.989	0	7.8922	19311000	7	Q5FG03;A0A161M0H3;A0A170RCS2;A0A170QXH6;A0A0H3M6I1	Q5FG03;A0A161M0H3;A0A170RCS2;A0A170QXH6	Q5FG03	nuoL2	NADH dehydrogenase I chain L	ATP synthesis, Hydrogen ion transport, Ion transport, Transport	Membrane	no (only in glyco total)
	20.4069	20.4421	19.5284	7	7	7	42.5	42.5	42.5	20.582	0	70.485	94161000	40	Q5FFE4;A0A0H3M7Q2;A0A170RNF5;A0A161LY25	Q5FFE4;A0A0H3M7Q2	Q5FFE4	nusG	Transcription termination/antitermination protein	Transcription	Cytosol	yes (common)
	17.1422	17.2839	17.7332	2	2	2	10.8	10.8	10.8	20.968	0	5.9798	7824000	14	A0A170S894;A0A170RFU0;Q5FGI5;A0A0H3M9E5	A0A170S894;A0A170RFU0;Q5FGI5;A0A0H3M9E5	Q5FGI5	pgsA	CDP-diacylglycerol--glycerol-3-phosphate 3-phosphatidyltransferase	Lipid biosynthesis, Lipid metabolism, Phospholipid biosynthesis, Phospholipid metabolism	Membrane	no (only in glyco total)
	21.4905	21.6448	21.4735	6	6	2	41.5	41.5	12.8	21.437	0	323.31	182220000	74	Q5FGD4;A0A0H3M6S4;A0A170QZN8	Q5FGD4;A0A0H3M6S4;A0A170QZN8	Q5FGD4	ppa	Inorganic pyrophosphatase	Phosphate-containing compound metabolic process	Cytosol	yes (overexp vir)
	15.9801	15.2891	17.8166	2	2	2	14.7	14.7	14.7	28.55	0	7.6766	3051400	8	Q5FHN9;A0A161MMN1;A0A0H3M865;A0A170RU10	Q5FHN9;A0A161MMN1;A0A0H3M865;A0A170RU10	Q5FHN9	prfB	Peptide chain release factor 2	Protein biosynthesis	Cytosol	yes (common and phospho)
	18.5969	17.5061	16.7774	2	2	2	4.8	4.8	4.8	47.292	0	5.9947	14164000	6	Q5FHD6;A0A170R5M5;A0A0H3LZ11;A0A161LSZ8	Q5FHD6;A0A170R5M5;A0A0H3LZ11;A0A161LSZ8	Q5FHD6	proP	Proline/betaine transporter	Transport	Membrane	yes (common)
	17.315	18.1279	17.6698	4	4	4	16.2	16.2	16.2	49.705	0	15.307	8803100	19	Q5FHC3;A0A0H3LYY6;A0A170U1P2	Q5FHC3;A0A0H3LYY6	Q5FHC3	purB	Adenylosuccinate lyase	Purine biosynthesis	Cytosol	yes (common)
	15.807	16.9273	17.6233	4	4	4	6.2	6.2	6.2	52.058	0	3.8235	11003000	8	Q5FFA4;A0A170TTP4;A0A161M6K5;A0A161LWE6;A0A0H3M523	Q5FFA4;A0A170TTP4;A0A161M6K5;A0A161LWE6;A0A0H3M523	Q5FFA4	purF	Amidophosphoribosyltransferase	Purine biosynthesis	Cytosol	no (only in glyco total)
	21.8769	21.2106	21.2262	17	17	17	52.9	52.9	52.9	38.697	0	133.53	292770000	128	A0A170RG88;A0A170TL65	A0A170RG88;A0A170TL65	Q5FGJ5	recA	Protein RecA	DNA replication, repair, recombination and degradation	Cytosol	yes (overexp att)
	20.8441	20.4475	20.6896	10	10	10	65.9	65.9	65.9	22.942	0	134.05	129090000	83	Q5FF68;A0A161M4R4;A0A0H3M0B4;A0A161LXV4	Q5FF68;A0A161M4R4;A0A0H3M0B4;A0A161LXV4	Q5FF68	ribB	3,4-dihydroxy-2-butanone 4-phosphate synthase	Co-factor biosynthesis	Cytosol/membrane	yes (common)
	21.7909	22.0797	21.839	10	10	10	73.1	73.1	73.1	17.666	0	238.03	276770000	59	Q5FGD7;A0A170TG52;A0A0H3M0Q7	Q5FGD7;A0A170TG52;A0A0H3M0Q7	Q5FGD7	rplM	50S ribosomal protein L13	Translation	Ribosome	yes (common)
	20.0653	20.6941	19.4574	6	6	6	42.6	42.6	42.6	15.222	0	80.66	86295000	35	A0A161MLQ7	A0A161MLQ7	Q5FFU7	rplP	50S ribosomal protein L16	Translation	Ribosome	yes (common)
	22.9555	22.8525	22.5456	26	26	26	74.9	74.9	74.9	41.834	0	323.31	506960000	217	A0A170RBB6	A0A170RBB6	Q5FFS1	rpoA	DNA-directed RNA polymerase subunit alpha	Transcription	Cytosol/membrane/DNA-directed RNA polymerase	yes (common)
	22.0031	22.4839	21.5896	7	7	7	58.8	58.8	58.8	16.637	0	39.231	287740000	92	Q5FGD6;A0A0H3M055;A0A170TG62	Q5FGD6;A0A0H3M055;A0A170TG62	Q5FGD6	rpsI	30S ribosomal protein S9	Translation	Ribosome	yes (common)
	21.3502	21.4913	20.7804	7	7	7	61.3	61.3	61.3	10.502	0	77.065	160210000	37	A0A161MN14	A0A161MN14	Q5FFU4	rpsS	30S ribosomal protein S19	Translation	Ribosome	yes (common)
	21.0491	21.0559	21.0042	9	9	9	69	69	69	19.39	0	110.93	158420000	89	A0A170QYY3;A0A161LZ60	A0A170QYY3;A0A161LZ60	A0A170QYY3	secB	Protein-export protein SecB	Protein transport, Translocation, Transport	Cytosol	yes (common)
	18.1767	18.6605	17.4388	5	5	5	17.3	17.3	17.3	32.372	0	3.0816	14993000	4	Q5FF37;A0A161MNL3;A0A170SCX3;A0A170TSC9;A0A0H3M0A0	Q5FF37	Q5FF37	secF	Protein-export membrane protein SecF	Protein transport, Translocation, Transport	Membrane	yes (common)
	18.7957	18.5331	17.8783	1	1	1	17.3	17.3	17.3	12.044	0	11.981	22283000	3	A0A161LZL0	A0A161LZL0	Q5FFC2	secG	Protein-export membrane protein SecF	Protein transport, Translocation, Transport	Membrane	yes (common)
	23.9415	24.0951	23.7098	39	39	19	53.7	53.7	25.6	103.25	0	323.31	828330000	256	Q5FHF3;A0A170R5C8;A0A0H3M0V3;A0A161M1B3;F2ZAW1;F2ZAV8;F2ZAV5;F2ZAV4;F2ZAV3;C9E3E7;C9E3E3;C9E3E6;A0A0U2WVC3;C9E3E5;A0A0U2XQ33;A0A0U2X013;F2ZAV7;A0A0U2VPL9;A0A0U2XED9	Q5FHF3;A0A170R5C8;A0A0H3M0V3	Q5FHF3	sucA	2-oxoglutarate dehydrogenase E1 component	Glycolysis	Cytosol	yes (overexp vir)
	23.5444	23.3408	21.9422	26	26	23	64.2	64.2	58.5	44.398	0	323.31	487580000	193	Q5FGH6;Q93FT9;A0A0H3M0U2;A0A170TJ48;A0A170R099	Q5FGH6;Q93FT9;A0A0H3M0U2	Q5FGH6;Q93FT9	sucB	Dihydrolipoyllysine-residue succinyltransferase component of 2-oxoglutarate dehydrogenase complex	Tricarboxylic acid cycle	Cytosol	yes (common)
	23.0126	23.2777	22.5822	20	20	3	66.6	66.6	6.5	42.157	0	265.46	475330000	176	A0A161MMB4;A0A170SGW6	A0A161MMB4;A0A170SGW6	Q5FH54	sucC	Succinyl-CoA synthetase subunit beta	Tricarboxylic acid cycle	Cytosol	yes (common)
	22.5123	21.4019	22.1097	13	13	13	69.8	69.8	69.8	30.67	0	188.28	289790000	110	Q5FH55;A0A170TWG9;A0A170R3J2;A0A0H3LZ67	Q5FH55;A0A170TWG9;A0A170R3J2;A0A0H3LZ67	Q5FH55	sucD	Succinyl-CoA ligase [ADP-forming] subunit alpha	Tricarboxylic acid cycle	Cytosol	yes (common)
	18.2909	18.6455	18.047	5	5	5	13.9	13.9	13.9	37.312	0	5.5974	14262000	6	A0A170R803;A0A170QQW4	A0A170R803;A0A170QQW4	A0A170QQW4	trxB2	Ferredoxin--NADP reductase	Stress response	Cytosol	no (only in glyco total)

## Sheet: only in ATT
Dataset S 4 (C)- Glycoproteins found exclusively in ERGatt identified by LC-MS/MS.
	ERGatt1Oxi	ERGatt2Oxi	ERGatt3Oxi	N: Peptides	N: Razor + unique peptides	N: Unique peptides	N: Sequence coverage [%]	N: Unique + razor sequence coverage [%]	N: Unique sequence coverage [%]	N: Mol. weight [kDa]	N: Q-value	N: Score	N: Intensity	N: MS/MS count	T: Protein IDs	T: Majority protein IDs	T: UniProt names	T: Gene name	protein name	Biological process/KEGG	Cell component	found in total proteome2
1	19.4513	19.3733	19.8744	5	5	5	55.2	55.2	55.2	10.027	0	26.428	18309000	11	A0A161MN68;A0A170TBE9;Q5FG61;A0A0H3LZW9	A0A161MN68;A0A170TBE9;Q5FG61;A0A0H3LZW9	Q5FG61_EHRRG	cspA	Putative Cold shock-like protein cspA	Stress response	Cytosol	yes (overexp ATT)
2	18.5831	19.2383	19.0644	4	4	4	22.1	22.1	22.1	32.805	0	30	11412000	6	Q5FGH4;A0A170RFR3;A0A0H3M6V8;A0A170TJ65	Q5FGH4;A0A170RFR3;A0A0H3M6V8;A0A170TJ65	Q5FGH4_EHRRG	dacF	Penicillin-binding protein dacF	Cell shape, Cell wall biogenesis/degradation, Peptidoglycan synthesis	secreted	only in ATT
3	21.4595	21.5848	21.5598	14	14	14	47.6	47.6	47.6	32.483	0	309.38	238370000	112	A0A161MNX0;A0A161LSY2;Q5FHF1;A0A170SMZ0;A0A161MMI4;A0A0H3LZH7	A0A161MNX0;A0A161LSY2;Q5FHF1;A0A170SMZ0;A0A161MMI4;A0A0H3LZH7	Q5FHF1_EHRRG	dapA	4-hydroxy-tetrahydrodipicolinate synthase	Amino-acid biosynthesis	Cytosol	yes (common)
4	20.3275	19.4008	19.9798	8	8	3	17.7	17.7	6	45.149	0	323.31	141500000	57	Q5FGJ2	Q5FGJ2	Q5FGJ2_EHRRG	dsbD	Putative thiol:disulfide interchange protein dsbD	Electron transport, Transport, Cytochrome c-type biogenesis	Membrane	yes (overexp VIR)
5	21.4106	21.3924	21.8868	12	12	12	62.4	62.4	62.4	24.987	0	146.96	300740000	82	Q5FH67;A0A170TVT9;A0A161LWH6;A0A0H3M7M7	Q5FH67;A0A170TVT9;A0A161LWH6;A0A0H3M7M7	Q5FH67_EHRRG	ERGA_CDS_01310	Uncharacterized protein	Uncharacterized protein	n/d	yes (common)
6	17.5269	17.7029	18.5734	3	3	3	21.8	21.8	21.8	23.473	0	27.566	9813800	9	Q5FFD1;A0A170TY35;A0A170R3Y8;A0A0H3M5D6	Q5FFD1;A0A170TY35;A0A170R3Y8	Q5FFD1_EHRRG	ERGA_CDS_01730	Uncharacterized protein	Uncharacterized protein	Membrane	yes (common)
7	16.7306	18.7052	18.8946	3	3	2	8.3	8.3	6.1	59.998	0	81.176	23966000	12	Q5FHE0;A0A0H3M5M7;A0A161LWW5	Q5FHE0;A0A0H3M5M7;A0A161LWW5	Q5FHE0_EHRRG	ERGA_CDS_02780	Uncharacterized protein	Uncharacterized protein	Membrane	only in ATT
8	16.7988	14.6872	17.093	5	5	2	10.4	10.4	4.3	67.229	0	4.6022	871850	3	A0A0H3LZ60;Q5FHP6;Q5FHP7	A0A0H3LZ60;Q5FHP6	Q5FHP6_EHRRG	ERGA_CDS_03640	Uncharacterized protein	Uncharacterized protein	n/d	no (only in glyco total)
9	19.7192	19.8333	19.7853	10	10	4	25.4	25.4	11.6	59.064	0	57.27	20270000	18	A0A0H3M618;Q5FHP1;A0A170R713	A0A0H3M618;Q5FHP1;A0A170R713	Q5FHP1_EHRRG	ERGA_CDS_03690	Uncharacterized protein	Uncharacterized protein	Membrane	only in ATT
10	16.8882	18.3979	18.4675	4	2	2	13.9	9.2	9.2	33.739	0	28.572	15290000	9	A0A170ST93;A0A170QQA9;Q5FH28	A0A170ST93;A0A170QQA9;Q5FH28	Q5FH28_EHRRG	ERGA_CDS_03840	Uncharacterized protein	Uncharacterized protein	Membrane	yes (common)
11	20.1141	21.0717	20.9067	6	6	6	54.7	54.7	54.7	20.118	0	171.49	186020000	63	Q5FH18	Q5FH18	Q5FH18_EHRRG	ERGA_CDS_03940	Uncharacterized protein	Uncharacterized protein	Membrane	yes (common)
12	23.3918	22.4715	23.0016	30	30	30	68.8	68.8	68.8	63.138	0	323.31	2098500000	328	Q5FH07;A0A0H3M012;A0A161LX44;A0A170RXP9;A0A170SYX0;A0A170QT61;A0A170QT49;A0A161M1Q8;A0A161MLJ7	Q5FH07;A0A0H3M012;A0A161LX44	Q5FH07_EHRRG	ERGA_CDS_05150	Uncharacterized protein	Uncharacterized protein	Membrane	yes (overexp VIR)
13	22.5554	22.5552	22.6068	16	16	15	43.5	43.5	40.3	40.284	0	175.1	148790000	103	Q5FFV9;A0A170T7A7;X2CUW1;X2CUV9;X2CVM1;X2CUW6;X2CUW3;X2CU62;X2CTD9;A0A0H3M1L0	Q5FFV9;A0A170T7A7;X2CUW1;X2CUV9;X2CVM1;X2CUW6;X2CUW3;X2CU62;X2CTD9;A0A0H3M1L0	Q5FFV9_EHRRG;X2CTD9_EHRRU;X2CU62_EHRRU;X2CUV9_EHRRU;X2CUW1_EHRRU;X2CUW3_EHRRU;X2CUW6_EHRRU;X2CVM1_EHRRU	ERGA_CDS_06520	Uncharacterized protein	Uncharacterized protein	Membrane	only in ATT
14	18.393	18.4898	16.1606	5	5	5	59.4	59.4	59.4	12.054	0	138.15	20863000	27	A0A161MN27;Q5FFV7;A0A0H3M0B9	A0A161MN27;Q5FFV7;A0A0H3M0B9	Q5FFV7_EHRRG	ERGA_CDS_06540	Uncharacterized protein	Uncharacterized protein	n/d	yes (common)
15	18.7369	17.6427	17.8651	42	42	22	47.7	47.7	25.9	112.22	0	323.31	927140000	227	Q5FG56;A0A0H3M0H9	Q5FG56	Q5FG56_EHRRG	ERGA_CDS_07290	Uncharacterized protein	Uncharacterized protein	n/d	yes (overexp VIR)
16	17.7126	18.2425	17.7953	2	2	2	16.8	16.8	16.8	20.514	0	14.971	10841000	13	Q5FGB1;A0A170TFE9;A0A161LXF4;A0A0H3M1Y4	Q5FGB1;A0A170TFE9;A0A161LXF4;A0A0H3M1Y4	Q5FGB1_EHRRG	ERGA_CDS_07980	Uncharacterized protein	Iron-sulfur cluster assembly	n/d	yes (common)
17	20.2258	19.9159	20.4464	9	9	9	46.9	46.9	46.9	31.36	0	227.92	422490000	105	Q5FGM6;Q4L0D1;Q6VCY8;A0A0H3M9H1;Q4W4X4;A0A161M6B1	Q5FGM6;Q4L0D1;Q6VCY8;A0A0H3M9H1;Q4W4X4;A0A161M6B1	Q4L0D1_EHRRU;Q4W4X4_EHRRU;Q5FGM6_EHRRG;Q6VCY8_EHRRU	ERGA_CDS_09030;map1-12	Map1-related protein	Uncharacterized protein	Membrane	yes (overexp VIR)
18	17.6721	17.5175	17.6247	3	3	3	29.7	29.7	29.7	11.451	0	84.272	8213100	10	Q5FGR6;A0A0H3M9J2;A0A161LW14;A0A170SAK3;A0A170SAK2;A0A170RIS8	Q5FGR6;A0A0H3M9J2;A0A161LW14;A0A170SAK3	Q5FGR6_EHRRG	ERGA_CDS_09420	Uncharacterized protein	Uncharacterized protein	Membrane	yes (common)
19	18.9808	19.0962	18.8155	6	6	6	29.7	29.7	29.7	34.511	0	7.9134	22506000	6	A0A170REF9;Q5FG90;A0A0H3M946;A0A170TEH8;A0A161LXE6	A0A170REF9;Q5FG90;A0A0H3M946;A0A170TEH8;A0A161LXE6	Q5FG90_EHRRG	fabD	Malonyl CoA-acyl carrier protein transacylase	Fatty acid biosynthesis	Cytosol	yes (overexp ATT)
20	16.2583	16.7982	16.353	2	2	2	17.9	17.9	17.9	30.704	0.0029112	2.1796	2449400	4	Q5FFW1;A0A0H3LZR5;A0A161M5Q9	Q5FFW1;A0A0H3LZR5;A0A161M5Q9	Q5FFW1_EHRRG	folP	Dihydropteroate synthase	Co-factor biosynthesis	Cytosol	yes (common)
21	17.5851	18.3308	18.0698	2	2	2	11.6	11.6	11.6	22.54	0	2.5406	9103100	6	Q93FR7;Q5FG13;A0A170RCL0;A0A0H3M8W8	Q93FR7;Q5FG13;A0A170RCL0;A0A0H3M8W8	Q5FG13_EHRRG;Q93FR7_EHRRU	ftsQ	Cell division protein FtsQ	Cell cycle, Cell division	Membrane	no (only in glyco total)
22	19.7242	20.3654	20.675	16	16	16	46	46	46	46.585	0	161.92	159860000	79	Q93FW2;Q5FF74;Q1G136;A0A0H3M7G8;Q1G134;Q1G132;Q1G131;Q1G137;Q1G135;Q1G133;Q1G130;A1XGX5;C9E3B6;A0A0U2UBG4;A0A0U2SRD7;F2ZAM6;F2ZAM2;C9E3B7;A0A0U2U8E8;A0A0U2SPB5;F2ZAM5	Q93FW2;Q5FF74;Q1G136;A0A0H3M7G8;Q1G134;Q1G132;Q1G131;Q1G137;Q1G135;Q1G133;Q1G130	Q1G130_EHRRU;Q1G131_EHRRU;Q1G132_EHRRU;Q1G133_EHRRU;Q1G134_EHRRU;Q1G135_EHRRU;Q1G136_EHRRU;Q1G137_EHRRU;Q5FF74_EHRRG;Q93FW2_EHRRU	gltA	Citrate synthase	Tricarboxylic acid cycle	Cytosol	yes (overexp VIR)
23	23.0689	21.7059	21.7583	24	24	4	53.6	53.6	8.7	53.779	0	323.31	658880000	221	Q5FGN5;A0A170R129;A0A170TLA3;A0A170S940;A0A161MM29	Q5FGN5;A0A170R129;A0A170TLA3;A0A170S940	Q5FGN5_EHRRG	icd	Isocitrate dehydrogenase [NADP]	Tricarboxylic acid cycle	Cytosol	yes (overexp VIR)
24	22.9914	23.0184	23.5404	38	38	2	55.3	55.3	4.8	87.256	0	323.31	752590000	289	Q5FGI9;A0A161LXP7;A0A161M4K2;A0A161M0Q8;A0A170TJC3;A0A170TJF3	Q5FGI9;A0A161LXP7;A0A161M4K2;A0A161M0Q8;A0A170TJC3	Q5FGI9_EHRRG	omp1/bamA	Outer membrane protein assembly factor BamA	Cell adhesion	Membrane	yes (overexp VIR)
25	23.4201	23.2251	24.22	46	46	2	71.7	71.7	2.4	71.75	0	323.31	1325600000	471	Q5FHK9;A0A161MLB6	Q5FHK9	Q5FHK9_EHRRG	ppiD	Peptidylprolyl isomerase	Stress response	Membrane	yes (overexp VIR)
26	17.113	17.2634	18.2592	4	4	4	29.6	29.6	29.6	28.575	0	13.37	6650800	7	A0A170RZW1	A0A170RZW1	Q5FFT1	pstB	Phosphate import ATP-binding protein PstB	Transport	Membrane	yes (common)
27	16.9744	20.4059	20.1361	3	3	3	13.9	13.9	13.9	40.493	0	5.5919	27466000	4	A0A170RFB2;Q5FGE4;A0A0H3M208	A0A170RFB2;Q5FGE4;A0A0H3M208	Q5FGE4_EHRRG	purK	N5-carboxyaminoimidazole ribonucleotide synthase	Purine biosynthesis	Cytosol	yes (overexp VIR)
28	23.3442	23.2784	23.8406	44	44	3	50	50	3.1	116.2	0	323.31	845690000	352	Q5FH19;A0A0H3LZ79	Q5FH19;A0A0H3LZ79	Q5FH19_EHRRG	putA	Bifunctional protein PutA	Transcription	Membrane	yes (common)
29	17.627	16.8994	17.7772	3	3	3	27.4	27.4	27.4	16.592	0	69.352	7943700	8	A0A170RV78;A0A170R853;A0A161MLE8;Q5FGT7;A0A0H3M897	A0A170RV78;A0A170R853;A0A161MLE8;Q5FGT7;A0A0H3M897	Q5FGT7_EHRRG	rpiB	Ribose-5-phosphate isomerase	Carbohydrate metabolism	n/d	no (only in glyco total)
30	20.4804	20.5197	20.271	4	4	4	31.2	31.2	31.2	14.6	0	41.208	107340000	32	A0A170RGZ8;A0A161LXM8	A0A170RGZ8;A0A161LXM8	Q5FGP4	rplS	50S ribosomal protein L19	Translation	Ribosome	yes (common)
31	16.9136	17.5636	20.5653	3	3	3	22.5	22.5	22.5	11.841	0.0028944	2.1172	29331000	7	A0A170R9G8;A0A170QSQ6;A0A161MP87	A0A161MP87	A0A161MP87	rplU	50S ribosomal protein L21	Translation	Ribosome	no (only in glyco total)
32	20.1074	21.3035	21.9118	4	4	4	43	43	43	12.862	0	53.876	192790000	58	A0A170QVY7	A0A170QVY7	Q5FFU5	rplV	50S ribosomal protein L22	Translation	Ribosome	yes (common)
33	17.189	17.2677	17.034	3	3	3	37.3	37.3	37.3	7.9181	0	3.8931	5542400	8	A0A170QVW7	A0A170QVW7	Q5FFU8	rpmC	50S ribosomal protein L29	Translation	Ribosome	yes (common)
34	21.5364	21.2308	22.0322	24	24	24	45	45	45	71.121	0	323.31	300970000	162	Q5FHI1;A0A0H3M842;A0A170RT47;A0A170SR15;A0A161M718	Q5FHI1;A0A0H3M842;A0A170RT47;A0A170SR15	Q5FHI1_EHRRG	rpoD	RNA polymerase sigma factor RpoD	Transcription	Cytosol/membrane/DNA-directed RNA polymerase	yes (common)
35	16.7674	19.2672	17.3796	22	2	2	82.1	6.9	6.9	28.889	0	7.7188	10060000	18	A0A161LX65;A0A0H3M5D3;A0A170S0P6;A0A170QW49;A0A161LY62;A0A170TXE2	A0A161LX65	Q5FFE6	tuf1	Elongation factor Tu	Protein biosynthesis	Cytosol	yes (common)
36	20.7408	20.825	21.3894	18	18	18	56.3	56.3	56.3	36.859	0	119.78	324730000	119	Q5FF32;A0A170SBH7;A0A170RHS2;A0A0H3LYV0	Q5FF32;A0A170SBH7;A0A170RHS2;A0A0H3LYV0	Q5FF32_EHRRG	virB11	VirB11 protein	Transport/virulence	Cytosol	yes (overexp VIR)
