# Supplementary material for: Sweet and Sour Ehrlichia: Glycoproteomics and Phosphoproteomics Reveal New Players in Ehrlichia ruminantium Physiology and Pathogenesis
Source: Front Microbiol. 2019 Mar 15;10:450. doi: 10.3389/fmicb.2019.00450 (PMC6429767; doi:10.3389/fmicb.2019.00450)
Supplement: Supplementary file 5 [file Table_5.XLSX]

## Sheet: common N-glycoproteins
Dataset S 5. (A). List of ERGvir and ERGatt common N-glycoproteins identified by LC-MS/MS (data compiled using MaxQuant and Perseus software).
Oxi ERGatt1	Oxi ERGatt3	Oxi ERGvir1	Oxi ERGvir2	Oxi ERGvir3	C: Amino acid	C: Charge	C: Multiplicity	C: ANOVA Significant (VIR/ATT)	N: Localization prob	N: PEP	N: Score	N: Delta score	N: Score for localization	N: Mass error [ppm]	N: Intensity	N: Position	N: -Log ANOVA p value (VIR/ATT)	N: ANOVA q-value	T: Proteins	T: Positions within proteins	T: Leading proteins	T: Protein	T: Sequence window	Consensus sequence	T: Unique identifier	T: UniProt names	T: Gene name	found in total proteome	C: Protein name	Biological process/KEGG	Cell component
21.5042	20.8828	19.8259	NaN	19.4292	N	2	___2	overexp. ATT	1	0.0102556	68.847	68.847	68.847	-0.11001	7916500	145	1.2908	0.0632	A0A0H3M1D4;A0A170RYB7;A0A170QTV1;A0A170T0K9;Q5FFL2;A0A170RA61	145;145;145;145;145;145	A0A0H3M1D4	A0A0H3M1D4	DRVCGPYKKIEKTFSNGTNQCKVSCEMISGV	Yes	UID135	Q5FFL2_EHRRG	ERGA_CDS_05360	yes (common)	VirB6 protein	Bacterial secretion system	Membrane
19.1652	18.6213	19.5228	19.5019	18.7194	N	3	___1		0.945147	6.95637e-18	133.58	122.95	91.67	0.15326	7795600	20	0	1	A1XRD8	20	A1XRD8	A1XRD8	MLHDNVLIEALEESLNNSPIQLPESAKKKPT	Yes	UID88	A1XRD8_EHRRU	groS	yes (common)	10 kDa chaperonin	Stress response	Cytosol

## Sheet: ATT only
Dataset S 5 (B): List of N-glycoproteins detected only in ERGatt (data compiled using MaxQuant and Perseus software).
Oxi ERGatt1	Oxi ERGatt2	Oxi ERGatt3	C: Amino acid	C: Charge	C: Multiplicity	N: Localization prob	N: PEP	N: Score	N: Delta score	N: Score for localization	N: Mass error [ppm]	N: Intensity	N: Position	T: Proteins	T: Positions within proteins	T: Leading proteins	T: Protein	T: Sequence window	consensus sequence	T: Unique identifier	T: UniProt names	T: Gene name	Found in	protein name	Biological process	Cell component	Notes
NaN	19.4897	19.5597	N	3	___1	0.77856	0.00276761	62.203	62.203	62.203	-3.1984	1509000	66	A0A170RML6	66	A0A170RML6	A0A170RML6	TIENLCNQKCILIQANLTKFESLSYVINETF	Yes	UID72	Q5FFA5	ptr1	only in ATT	Possible pteridine reductase 1	Cofactor biosynthesis	n/d
18.2915	20.5045	20.1947	N	3	___1	0.999971	3.38951e-16	106.36	95.049	106.36	-0.86068	3727900	202	A0A161M5H3;Q5FH08;A0A0H3M8I7;A0A170SYV5;A0A161MPA0	202;206;206;202;202	A0A161M5H3	A0A161M5H3	LVYHVFPGLYTESLFNGSESLALLSIQGRGK	Yes	UID39	Q5FH08_EHRRG	ERGA_CDS_05140	yes (overexp in ATT)	Uncharacterized protein	Membrane associated protein	Membrane	Porin 5140
19.516	18.5969	19.4074	N	3	___2	1	0.0074508	48.824	48.824	48.824	-1.3195	1841600	326	A0A161LUP8	326	A0A161LUP8	A0A161LUP8	AKTNGKLIITSEYDQNITTIIKNAYFNYSYD	Yes	UID162	Q5FHE1	ERGA_CDS_02770	only in ATT	Uncharacterized protein	Membrane-associated protein	Membrane
